# Supplementary material for: Genetic ancestry, skin pigmentation, and the risk of cutaneous squamous cell carcinoma in Hispanic/Latino and non-Hispanic white populations
Source: Commun Biol. 2020 Dec 14;3:765. doi: 10.1038/s42003-020-01461-8 (PMC7736583; doi:10.1038/s42003-020-01461-8)
Supplement: Supplementary file 3 — Supplementary Data 1-8 [file 42003_2020_1461_MOESM3_ESM.xlsx]

## Sheet: Supplementary Data 1
Supplementary Data 1. SNPs associated with human skin pigmentation variation in the HIrisPlex-S system and associations with cSCC risk in GERA
					cSCC GERA Meta-analysis (NHW+H/L)							cSCC NHW					cSCC H/L
CHR	BP	SNP	A1	A2	N	P	P.R.	OR	OR.R.	Q	I	FRQ	OR	SE	P	info	FRQ	OR	SE	P	info
5	33951693	rs16891982	C	G	2	6.363e-33	1.868e-07	0.5833	0.6082	0.1339	55.48	0.0429	0.5684	0.0483	1.182e-31	1	0.3774	0.6958	0.126	0.003993	1
5	33958959	rs28777	C	A	2	1.941e-27	3.371e-06	0.5856	0.6134	0.12	58.64	0.0349	0.5677	0.0532	1.919e-26	1	0.3508	0.7076	0.1313	0.008447	1
6	396321	rs12203592	C	T	2	1.838e-97	1.53e-05	0.6848	0.6362	0.0633	71.01	0.8235	0.6884	0.0183	5.072e-92	0.9961	0.901	0.5538	0.1157	3.245e-07	0.997847
9	12709305	rs683	C	A	2	0.006403	0.006403	0.9579	0.9579	0.9856	0	0.3543	0.9579	0.016	0.007211	1	0.5033	0.9595	0.0909	0.6492	1
9	16858084	rs10756819	G	A	2	6.45e-05	0.1537	0.937	0.8811	0.0662	70.37	0.34	0.9417	0.0165	0.0002693	0.963558	0.406	0.7827	0.0993	0.01357	0.946229
11	88911696	rs1042602	C	A	2	0.5491	0.5491	1.0093	1.0093	0.6718	0	0.6184	1.0082	0.0157	0.6018	1	0.6988	1.0493	0.093	0.6049	1
11	89011046	rs1393350	G	A	2	6.445e-17	6.445e-17	0.8697	0.8697	0.9783	0	0.7355	0.8698	0.0169	1.528e-16	0.996095	0.8331	0.8672	0.109	0.1911	0.914671
11	89017961	rs1126809	G	A	2	7.254e-20	7.254e-20	0.861	0.861	0.6496	0	0.7206	0.86	0.0166	1.171e-19	0.996283	0.824	0.9034	0.1071	0.3432	0.922402
12	89328335	rs12821256	T	C	2	0.7992	0.7992	1.0063	1.0063	0.5913	0	0.8961	1.0045	0.0251	0.8589	0.985274	0.9526	1.109	0.1826	0.571	0.833048
14	92773663	rs12896399	G	T	2	0.1072	0.1072	0.976	0.976	0.6292	0	0.5638	0.9748	0.0153	0.09598	0.997308	0.6815	1.0197	0.092	0.8321	0.998074
14	92801203	rs2402130	G	A	2	0.1623	0.1623	0.9739	0.9739	0.4319	0	0.1967	0.9763	0.0192	0.2118	1	0.2044	0.8906	0.1153	0.3152	1
14	92882826	rs17128291	A	G	2	0.2303	0.2303	1.0266	1.0266	0.4415	0	0.8498	1.0238	0.0222	0.2881	0.932724	0.8875	1.138	0.1356	0.3406	0.944209
15	28187772	rs1545397	A	T	2	0.9268	0.9268	0.9971	0.9971	0.4805	0	0.9318	0.992	0.0321	0.8026	0.899854	0.7576	1.0956	0.1371	0.5055	0.927815
15	28197037	rs1800414	T	C	2	0.5085	0.5085	0.9364	0.9364	0.9012	0	0.9887	0.9338	0.1019	0.5015	0.515386	0.9646	0.9884	0.4462	0.9791	0.615745
15	28230318	rs1800407	C	T	2	5.554e-06	5.554e-06	0.8698	0.8698	0.5931	0	0.9274	0.8723	0.0312	1.158e-05	0.836539	0.9206	0.7931	0.1754	0.1864	0.792292
15	28271775	rs12441727	G	A	2	0.9913	0.9913	0.9997	0.9997	0.7784	0	0.8875	0.9984	0.0247	0.9482	0.983552	0.8172	1.0351	0.1259	0.7837	0.965779
15	28288121	rs1470608	G	T	2	0.4713	0.4713	1.0154	1.0154	0.4194	0	0.849	1.012	0.0216	0.5796	0.999018	0.723	1.1084	0.1106	0.3522	0.998633
15	28356859	rs1129038	C	T	2	4.406e-06	0.0959	0.9197	0.8669	0.0563	72.56	0.264	0.9263	0.0186	3.658e-05	0.900002	0.6502	0.7758	0.091	0.00529	1
15	28365618	rs12913832	A	G	2	5.396e-06	0.1008	0.9208	0.8665	0.0531	73.27	0.2656	0.9274	0.0185	4.855e-05	0.897109	0.6492	0.7745	0.0913	0.005137	0.99248
15	28453215	rs2238289	A	G	2	0.2345	0.2902	1.0263	1.0283	0.3082	3.7	0.8576	1.0217	0.0223	0.3372	0.994083	0.6774	1.1455	0.11	0.2168	0.989354
15	28496195	rs6497292	A	G	2	0.0003405	0.08009	1.1261	1.1696	0.2064	37.37	0.9377	1.1168	0.0338	0.001087	0.995171	0.8865	1.3911	0.1705	0.05282	0.996251
15	28530182	rs1667394	C	T	2	0.002388	0.1775	0.9405	0.8884	0.0828	66.77	0.174	0.947	0.0206	0.008278	1	0.3774	0.7875	0.1043	0.02204	1
15	48426484	rs1426654	A	G	NA	NA	NA	NA	NA	NA	NA	0.9956	NA	NA	NA	1	0.7091	1.4619	0.16	0.01761	1
16	89383725	rs3114908	T	C	2	4.599e-12	4.599e-12	1.1316	1.1316	0.4858	0	0.3531	1.1343	0.0182	4.169e-12	0.771098	0.344	1.061	0.0941	0.5296	0.999254
16	89984378	rs3212355	C	T	NA	NA	NA	NA	NA	NA	NA	0.9977	NA	NA	NA	0.412597	0.997	NA	NA	NA	0.967034
16	89985918	rs1805006	C	A	NA	NA	NA	NA	NA	NA	NA	0.9921	NA	NA	NA	0.543651	0.9919	NA	NA	NA	0.539198
16	89985940	rs2228479	G	A	2	0.005125	0.2133	0.9277	0.8664	0.1251	57.48	0.9115	0.9341	0.0272	0.01224	0.932552	0.9409	0.7262	0.1619	0.04816	1
16	89986091	rs11547464	G	A	NA	NA	NA	NA	NA	NA	NA	0.9962	NA	NA	NA	0.448736	0.9905	NA	NA	NA	0.645091
16	89986117	rs1805007	C	T	2	8.433e-37	0.0001722	0.6962	0.6527	0.1377	54.63	0.9196	0.7014	0.029	2.609e-34	0.801633	0.967	0.5456	0.1667	0.0002787	0.998847
16	89986130	rs1110400	T	C	NA	NA	NA	NA	NA	NA	NA	0.9969	NA	NA	NA	0.511084	0.9924	NA	NA	NA	0.972549
16	89986144	rs1805008	C	T	2	2.823e-17	0.03588	0.7932	0.7074	0.0719	69.12	0.9155	0.7989	0.0277	5.848e-16	0.881874	0.9749	0.5656	0.1899	0.002693	0.981453
16	89986154	rs885479	G	A	2	0.01182	0.01182	1.106	1.106	0.8942	0	0.9435	1.1078	0.0418	0.01438	0.672166	0.7658	1.0866	0.1391	0.5505	0.9294
16	90024206	rs8051733	A	G	2	4.527e-45	4.527e-45	0.7856	0.7856	0.4344	0	0.6915	0.7875	0.0174	5.371e-43	0.873069	0.7788	0.729	0.0972	0.001138	0.966668
20	32665748	rs6059655	A	G	2	2.002e-20	1.187e-08	1.2712	1.2799	0.2979	7.71	0.0784	1.2661	0.0262	2.473e-19	0.993185	0.0304	1.5217	0.1747	0.01623	0.985785
20	32785212	rs6119471	C	G	NA	NA	NA	NA	NA	NA	NA	0.9944	NA	NA	NA	0.755472	0.9638	1.9187	0.4638	0.1601	0.980821
20	33218090	rs2378249	G	A	2	1.771e-08	1.771e-08	1.119	1.119	0.9168	0	0.1578	1.1186	0.0202	2.748e-08	0.999338	0.097	1.1339	0.1285	0.3282	0.997938
Abbreviations: cSCC, cutaneous squamous cell carcinoma; NHW, non-Hispanic whites; H/L, Hispanic/Latinos

## Sheet: Supplementary Data 2
Supplementary Data 2. cSCC-associated SNPs in previous cSCC GWAS studies and replication of associations in GERA
					cSCC Meta (NHW + H/L)							cSCC NHW					cSCC H/L
CHR	BP	SNP	A1	A2	N	P	P.R.	OR	OR.R.	Q	I	FRQ	OR	SE	P	info	FRQ	OR	SE	P	info
3	71483084	rs62246017	G	A	2	6.338e-06	6.338e-06	0.9287	0.9287	0.6545	0	0.6718	0.9276	0.0166	6.317e-06	0.940911	0.7506	0.9709	0.1006	0.7695	0.932384
3	189205032	rs6791479	T	A	2	6.429e-09	6.429e-09	1.0915	1.0915	0.5634	0	0.432	1.0899	0.0153	1.872e-08	0.998486	0.508	1.149	0.0901	0.1232	0.994553
5	33946571	rs35407	A	G	2	1.259e-26	8.839e-09	0.5875	0.6054	0.1832	43.55	0.0342	0.572	0.0537	2.182e-25	1	0.3447	0.6924	0.1331	0.005773	1
6	396321	rs12203592	C	T	2	1.838e-97	1.53e-05	0.6848	0.6362	0.0633	71.01	0.8235	0.6884	0.0183	5.072e-92	0.9961	0.901	0.5538	0.1157	3.245e-07	0.997847
6	32608858	rs4455710	C	T	2	1.099e-18	1.099e-18	0.8739	0.8739	0.5684	0	0.6172	0.8726	0.0155	1.802e-18	0.99636	0.5751	0.9189	0.0893	0.3434	0.982673
7	17134708	rs117132860	G	A	2	7.996e-05	7.996e-05	0.7935	0.7935	0.6396	0	0.9778	0.797	0.0594	0.0001354	0.699508	0.9872	0.6691	0.3688	0.2759	0.718526
9	16884586	rs10810657	T	A	2	1.198e-07	0.04566	0.9213	0.8959	0.1709	46.67	0.4016	0.9247	0.0157	6.01e-07	0.992061	0.5874	0.8142	0.0916	0.02476	0.992676
9	139356987	rs57994353	T	C	2	3.122e-05	0.1012	0.921	0.8713	0.0701	69.51	0.7398	0.9281	0.0202	0.0002258	0.749836	0.7381	0.7791	0.0945	0.008255	0.991874
11	89017961	rs1126809	G	A	2	7.254e-20	7.254e-20	0.861	0.861	0.6496	0	0.7206	0.86	0.0166	1.171e-19	0.996283	0.824	0.9034	0.1071	0.3432	0.922402
15	28230318	rs1800407	C	T	2	5.554e-06	5.554e-06	0.8698	0.8698	0.5931	0	0.9274	0.8723	0.0312	1.158e-05	0.836539	0.9206	0.7931	0.1754	0.1864	0.792292
15	28410491	rs12916300	C	T	2	1.201e-06	0.06734	0.9191	0.8819	0.1126	60.27	0.2597	0.924	0.0177	8.295e-06	0.996831	0.6343	0.797	0.0915	0.01318	0.999219
16	89986117	rs1805007	C	T	2	8.433e-37	0.0001722	0.6962	0.6527	0.1377	54.63	0.9196	0.7014	0.029	2.609e-34	0.801633	0.967	0.5456	0.1667	0.0002787	0.998847
16	90026512	rs4268748	T	C	2	1.674e-45	3.554e-13	0.7749	0.7676	0.2699	17.86	0.736	0.7777	0.0183	3.723e-43	0.854528	0.8205	0.6939	0.1017	0.0003269	0.978791
20	32665748	rs6059655	A	G	2	2.002e-20	1.187e-08	1.2712	1.2799	0.2979	7.71	0.0784	1.2661	0.0262	2.473e-19	0.993185	0.0304	1.5217	0.1747	0.01623	0.985785
Abbreviations: cSCC, cutaneous squamous cell carcinoma; NHW, non-Hispanic whites; H/L, Hispanic/Latinos

## Sheet: Supplementary Data 3
Supplementary Data 3. cSCC genetic variants and associations with HIrisPlex-S skin pigment probabilities
	GERA non-Hispanic whites									GERA Hispanic/Latinos
	Very Pale or Pale Skin			Intermediate Skin			Dar or DarktoBlack Skin			Very Pale or Pale Skin			Intermediate Skin			Dar or DarktoBlack Skin
SNP	Estimate	Std. Error	Pr(>|t|)	Estimate	Std. Error	Pr(>|t|)	Estimate	Std. Error	Pr(>|t|)	Estimate	Std. Error	Pr(>|t|)	Estimate	Std. Error	Pr(>|t|)	Estimate	Std. Error	Pr(>|t|)
rs62246017	0.00125091	0.00118438	0.290892	-0.000898039	0.00114509	0.432893	-0.000365748	0.000520694	0.482417	0.00514309	0.00251795	0.0411256	-0.00288981	0.00581054	0.618962	-0.00225328	0.00598411	0.706522
rs6791479	0.000378427	0.00108479	0.727203	-7.87345e-05	0.0010488	0.940158	-0.00030086	0.000476908	0.528138	-0.000358721	0.00209116	0.863802	-0.00719364	0.00482393	0.135936	0.00755236	0.00496797	0.128496
rs35407	0.112711	0.00298038	3.64E-310	0.0170064	0.00290698	4.9289e-09	-0.129757	0.00123846	<2.23E-308	0.0334819	0.00244709	3.62375e-42	0.161175	0.00543272	4.05535e-184	-0.194657	0.00548493	2.42425e-257
rs12203592	0.148802	0.0013383	<2.23E-308	-0.125937	0.00131747	<2.23E-308	-0.0228403	0.000627693	1.67031e-287	0.0776543	0.00342523	1.58219e-110	0.0321678	0.00813085	7.6751e-05	-0.109822	0.00829613	1.31062e-39
rs4455710	0.000635318	0.00110625	0.565766	-0.000264011	0.00106955	0.80503	-0.00034684	0.000486343	0.475749	-0.00171195	0.0021047	0.416016	0.00437602	0.00485575	0.367506	-0.00266407	0.00500092	0.594245
rs117132860	0.00127332	0.00437872	0.771207	0.00143411	0.00423345	0.734794	-0.00271127	0.00192501	0.159003	0.0160899	0.0109003	0.139957	-0.00864804	0.0251514	0.730976	-0.00744186	0.0259026	0.773889
rs10810657	0.0144594	0.00110533	4.61245e-39	-0.00467161	0.00106969	1.25979e-05	-0.0097887	0.000485214	2.80904e-90	0.00628963	0.00222246	0.00466532	0.0236115	0.00512348	4.11514e-06	-0.0299012	0.00527311	1.4705e-08
rs57994353	0.000837218	0.00143535	0.559704	-0.000351767	0.00138774	0.799896	-0.000503821	0.000631029	0.424634	-0.000552629	0.00237646	0.816122	-0.0128618	0.00548099	0.0189679	0.0134144	0.00564464	0.0175006
rs1126809	0.1	0.00115186	<2.23E-308	-0.103186	0.00110619	<2.23E-308	0.00319163	0.000530006	1.73163e-09	0.0435591	0.0028054	1.24444e-53	-0.0562351	0.00653527	9.01232e-18	0.012676	0.00675837	0.0607446
rs1800407	0.0688213	0.0022554	2.64074e-203	-0.0451861	0.00218752	1.53078e-94	-0.0236366	0.000993838	1.37904e-124	0.0212266	0.0043775	1.26284e-06	0.123357	0.0100243	1.65817e-34	-0.144584	0.0102964	2.69172e-44
rs12916300	0.114826	0.00119825	<2.23E-308	-0.0760337	0.0011939	<2.23E-308	-0.0387814	0.000539261	<2.23E-308	0.0545366	0.00231497	6.41953e-119	0.0537997	0.00548186	1.29104e-22	-0.108336	0.00555432	6.42706e-83
rs1805007	0.270916	0.00201438	<2.23E-308	-0.264133	0.00194375	<2.23E-308	-0.00677863	0.000981955	5.12273e-12	0.164293	0.00560355	4.5181e-180	-0.13521	0.0134878	1.60577e-23	-0.0290833	0.0139691	0.0373749
rs4268748	0.196091	0.00114112	<2.23E-308	-0.186852	0.00110918	<2.23E-308	-0.00924755	0.00058752	9.79453e-56	0.0675299	0.00264404	1.1119e-138	-0.071534	0.00628253	8.06353e-30	0.00400416	0.00651929	0.539099
rs6059655	0.109402	0.00198254	<2.23E-308	-0.0829418	0.00193102	<2.23E-308	-0.026475	0.000883286	2.81106e-196	0.0682346	0.00606713	3.86766e-29	0.132971	0.0140274	3.25829e-21	-0.201205	0.0143574	3.96395e-44

## Sheet: Supplementary Data 4
Supplementary Data 4. Skin pigmentation genetic variants and associations with cSCC risk after adjusting for 14 cSCC-associated variants (conditional analyses)
					cSCC Meta-analysis (NHW+H/L)							cSCC_condition NHW					cSCC_condition H/L
CHR	BP	SNP	A1	A2	N	P	P.R.	OR	OR.R.	Q	I	FRQ	OR	SE	P	info	FRQ	OR	SE	P	info
5	33951693	rs16891982	C	G	2	0.002967	0.6278	0.8731	0.939	0.0583	72.12	0.0429	0.8456	0.0487	0.0005745	1	0.3774	1.103	0.1316	0.4566	1
5	33958959	rs28777	C	A	2	0.5535	0.8052	0.9708	1.0301	0.0931	64.53	0.0349	0.9396	0.0537	0.2462	1	0.3508	1.2054	0.1383	0.1769	1
6	396321	rs12203592	C	T	2	0.001764	0.001764	0.9436	0.9436	0.4193	0	0.8235	0.9458	0.0188	0.003053	0.9961	0.901	0.8577	0.1196	0.1993	0.997847
9	12709305	rs683	C	A	2	0.01014	0.01014	0.96	0.96	0.9544	0	0.3543	0.9602	0.0161	0.01185	1	0.5033	0.9551	0.0918	0.6171	1
9	16858084	rs10756819	G	A	2	0.5256	0.5457	1.0104	0.9444	0.0549	72.86	0.34	1.0157	0.0166	0.3502	0.963558	0.406	0.835	0.1007	0.07329	0.946229
11	88911696	rs1042602	C	A	2	0.006899	0.006899	0.9585	0.9585	0.897	0	0.6184	0.9582	0.0159	0.007204	1	0.6988	0.9701	0.094	0.7467	1
11	89011046	rs1393350	G	A	2	0.5989	0.5989	0.9911	0.9911	0.6817	0	0.7355	0.9901	0.0171	0.5614	0.996095	0.8331	1.0372	0.112	0.7442	0.914671
11	89017961	rs1126809	G	A	2	0.3488	0.3488	0.9846	0.9846	0.4326	0	0.7206	0.9826	0.0168	0.2975	0.996283	0.824	1.0721	0.1098	0.5263	0.922402
12	89328335	rs12821256	T	C	2	0.8148	0.8148	1.0059	1.0059	0.5028	0	0.8961	1.0036	0.0253	0.8856	0.985274	0.9526	1.1385	0.1865	0.4867	0.833048
14	92773663	rs12896399	G	T	2	0.1284	0.1284	0.977	0.977	0.6229	0	0.5638	0.9758	0.0155	0.1129	0.997308	0.6815	1.0222	0.0932	0.8138	0.998074
14	92801203	rs2402130	G	A	2	0.2353	0.2353	0.9775	0.9775	0.6401	0	0.1967	0.979	0.0194	0.2731	1	0.2044	0.9264	0.1165	0.5118	1
14	92882826	rs17128291	A	G	2	0.2039	0.2039	1.0285	1.0285	0.3703	0	0.8498	1.0252	0.0224	0.2657	0.932724	0.8875	1.1623	0.1383	0.2768	0.944209
15	28187772	rs1545397	A	T	2	0.2492	0.2492	0.9643	0.9643	0.5269	0	0.9318	0.9598	0.0324	0.2061	0.899854	0.7576	1.05	0.1382	0.7239	0.927815
15	28197037	rs1800414	T	C	2	0.2136	0.2136	0.8827	0.8827	0.9156	0	0.9887	0.8805	0.103	0.2165	0.515386	0.9646	0.9243	0.4462	0.86	0.615745
15	28230318	rs1800407	C	T	2	0.1124	0.1124	0.9521	0.9521	0.5501	0	0.9274	0.9552	0.0314	0.1449	0.836539	0.9206	0.8572	0.1784	0.3877	0.792292
15	28271775	rs12441727	G	A	2	0.001882	0.001882	0.9269	0.9269	0.725	0	0.8875	0.9253	0.0249	0.001847	0.983552	0.8172	0.9685	0.1273	0.8013	0.965779
15	28288121	rs1470608	G	T	2	0.006973	0.006973	0.9439	0.9439	0.4149	0	0.849	0.9407	0.0218	0.005113	0.999018	0.723	1.0325	0.1121	0.7751	0.998633
15	28356859	rs1129038	C	T	2	0.0015	0.9392	1.0606	1.0062	0.0777	67.86	0.264	1.0676	0.0189	0.0005235	0.900002	0.6502	0.9021	0.0936	0.271	1
15	28365618	rs12913832	A	G	2	0.001167	0.9302	1.0617	1.0071	0.0782	67.76	0.2656	1.0686	0.0188	0.0004333	0.897109	0.6492	0.9026	0.094	0.2756	0.99248
15	28453215	rs2238289	A	G	2	5.651e-05	5.651e-05	0.9146	0.9146	0.3448	0	0.8576	0.9108	0.0226	3.548e-05	0.994083	0.6774	1.0149	0.1123	0.895	0.989354
15	28496195	rs6497292	A	G	2	0.4533	0.7918	0.9752	1.0282	0.1674	47.55	0.9377	0.9663	0.0341	0.3155	0.995171	0.8865	1.2295	0.1711	0.2274	0.996251
15	28530182	rs1667394	C	T	2	0.001763	0.9106	1.0662	1.0097	0.0925	64.66	0.174	1.0735	0.0209	0.0006979	1	0.3774	0.8948	0.1062	0.2954	1
15	48426484	rs1426654	A	G	NA	NA	NA	NA	NA	NA	NA	0.9956	NA	NA	NA	1	0.7091	1.4366	0.1595	0.02313	1
16	89383725	rs3114908	T	C	2	0.008655	0.008655	1.0483	1.0483	0.4418	0	0.3531	1.0511	0.0183	0.006581	0.771098	0.344	0.9755	0.0953	0.7944	0.999254
16	89984378	rs3212355	C	T	NA	NA	NA	NA	NA	NA	NA	0.9977	NA	NA	NA	0.412597	0.997	NA	NA	NA	0.967034
16	89985918	rs1805006	C	A	NA	NA	NA	NA	NA	NA	NA	0.9921	NA	NA	NA	0.543651	0.9919	NA	NA	NA	0.539198
16	89985940	rs2228479	G	A	2	0.1545	0.3428	0.9621	0.9495	0.2775	15.22	0.9115	0.9668	0.0275	0.2191	0.932552	0.9409	0.8049	0.1665	0.1923	1
16	89986091	rs11547464	G	A	NA	NA	NA	NA	NA	NA	NA	0.9962	NA	NA	NA	0.448736	0.9905	NA	NA	NA	0.645091
16	89986117	rs1805007	C	T	2	0.04862	0.04862	0.9445	0.9445	0.5712	0	0.9196	0.9471	0.0294	0.06424	0.801633	0.967	0.8578	0.1724	0.3736	0.998847
16	89986130	rs1110400	T	C	NA	NA	NA	NA	NA	NA	NA	0.9969	NA	NA	NA	0.511084	0.9924	NA	NA	NA	0.972549
16	89986144	rs1805008	C	T	2	1.241e-08	0.09434	0.8541	0.7689	0.0864	65.99	0.9155	0.86	0.028	6.964e-08	0.881874	0.9749	0.6168	0.1918	0.01175	0.981453
16	89986154	rs885479	G	A	2	0.2907	0.2907	1.0436	1.0436	0.845	0	0.9435	1.0461	0.0422	0.2845	0.672166	0.7658	1.0166	0.1401	0.9063	0.9294
16	90024206	rs8051733	A	G	2	2.511e-05	2.511e-05	0.9296	0.9296	0.8513	0	0.6915	0.9301	0.0176	3.743e-05	0.873069	0.7788	0.9126	0.0998	0.3595	0.966668
20	32665748	rs6059655	A	G	2	0.9064	0.9064	1.0031	1.0031	0.8157	0	0.0784	1.0022	0.0266	0.9344	0.993185	0.0304	1.046	0.1816	0.8045	0.985785
20	32785212	rs6119471	C	G	NA	NA	NA	NA	NA	NA	NA	0.9944	NA	NA	NA	0.755472	0.9638	1.7895	0.4644	0.2102	0.980821
20	33218090	rs2378249	G	A	2	0.9014	0.9014	1.0025	1.0025	0.924	0	0.1578	1.0028	0.0204	0.8898	0.999338	0.097	0.9902	0.131	0.9402	0.997938
Abbreviations: cSCC, cutaneous squamous cell carcinoma; NHW, non-Hispanic whites; H/L, Hispanic/Latinos

## Sheet: Supplementary Data 5
Supplementary Data 5. 95% Credible Set SNPs in GERA Hispanic/Latinos
CHR	SNP	BP	A1	A2	Posterior_P	Cumulative_P	geneNew
3	rs4423732	71743681	T	C	0.146726	0.146726	EIF4E3
3	rs830521	71711476	C	T	0.0664589	0.213185	MIR1284-EIF4E3
3	rs9857666	72233763	G	A	0.0535495	0.266734	LOC201617-RYBP
3	rs72628644	71742139	C	T	0.0263304	0.293064	EIF4E3
3	rs12635700	71741557	A	C	0.0172607	0.310325	EIF4E3
3	rs4359782	71909425	C	G	0.0167295	0.327055	PROK2-LOC201617
3	rs7429306	71905184	T	C	0.0152446	0.342299	PROK2-LOC201617
3	rs12638215	71740552	C	T	0.0145952	0.356895	EIF4E3
3	rs9845463	71906516	A	G	0.0140175	0.370912	PROK2-LOC201617
3	rs7617596	71521494	C	T	0.0130955	0.384008	FOXP1-MIR1284
3	rs6796804	71524980	A	G	0.0117147	0.395722	FOXP1-MIR1284
3	rs10779994	71910592	T	C	0.0105987	0.406321	PROK2-LOC201617
3	rs3732736	71734139	T	G	0.0103261	0.416647	EIF4E3
3	rs6779041	71579708	A	G	0.00987791	0.426525	FOXP1-MIR1284
3	rs4676864	72264836	A	C	0.00824025	0.434765	LOC201617-RYBP
3	rs6793762	71922497	G	T	0.00812711	0.442892	PROK2-LOC201617
3	chr3:71485119:I	71485119	A	AAAGGAGGG	0.00753901	0.450431	FOXP1-MIR1284
3	rs11720350	71410024	A	T	0.00741749	0.457849	FOXP1-MIR1284
3	rs10511017	71410012	C	T	0.00717993	0.465029	FOXP1-MIR1284
3	rs9831277	71907532	C	A	0.00629334	0.471322	PROK2-LOC201617
3	rs12487658	71528943	C	T	0.00537688	0.476699	FOXP1-MIR1284
3	rs7432938	72263880	A	G	0.00526263	0.481962	LOC201617-RYBP
3	rs147029532	72234599	C	G	0.00457568	0.486537	LOC201617-RYBP
3	rs62247166	71532738	T	C	0.00446175	0.490999	FOXP1-MIR1284
3	chr3:72230916:D	72230916	T	TTGAG	0.00435921	0.495358	LOC201617-RYBP
3	rs4677107	72231202	G	A	0.00409881	0.499457	LOC201617-RYBP
3	rs34068332	71619812	C	T	0.0035986	0.503056	MIR1284-FOXP1
3	rs9876924	71620223	C	T	0.00343857	0.506494	MIR1284-FOXP1
3	rs9825432	71620370	T	G	0.0034372	0.509932	MIR1284-FOXP1
3	rs6805189	71532113	C	T	0.00334097	0.513272	FOXP1-MIR1284
3	rs35483362	71531467	C	T	0.00331351	0.516586	FOXP1-MIR1284
3	rs7623765	71544614	G	A	0.00319351	0.519779	FOXP1-MIR1284
3	rs9310222	71885614	A	C	0.00318009	0.52296	PROK2-LOC201617
3	rs79629052	72158434	T	G	0.0031766	0.526136	PROK2-LOC201617
3	chr3:71741744:D	71741744	G	GTCT	0.00315703	0.529293	EIF4E3
3	rs13327339	71533378	C	G	0.00310089	0.532394	FOXP1-MIR1284
3	rs11715828	71531708	C	T	0.00308772	0.535482	FOXP1-MIR1284
3	rs78429760	71741338	G	C	0.00304255	0.538524	EIF4E3
3	rs9836630	71527785	C	T	0.00301528	0.54154	FOXP1-MIR1284
3	rs9853081	71531170	G	A	0.00290295	0.544443	FOXP1-MIR1284
3	rs73107271	72285917	A	C	0.00289911	0.547342	LOC201617-RYBP
3	rs35540156	71522178	G	A	0.00289482	0.550237	FOXP1-MIR1284
3	rs9871802	72250395	C	T	0.00283554	0.553072	LOC201617-RYBP
3	rs11708920	71517527	T	G	0.00281829	0.55589	FOXP1-MIR1284
3	rs13060421	71516857	G	T	0.00280083	0.558691	FOXP1-MIR1284
3	rs2116709	71621669	T	A	0.0027924	0.561484	MIR1284-FOXP1
3	rs6549374	71088268	T	C	0.0027827	0.564266	FOXP1
3	chr3:71741747:D	71741747	T	TTC	0.00272557	0.566992	EIF4E3
3	rs2322031	71627682	T	C	0.00268869	0.569681	MIR1284-FOXP1
3	rs11706279	71517643	C	T	0.00267973	0.57236	FOXP1-MIR1284
3	rs878173	71622426	T	C	0.0025243	0.574885	MIR1284-FOXP1
3	rs2293138	71246816	A	T	0.00251113	0.577396	FOXP1
3	rs13100114	71517750	C	A	0.00249636	0.579892	FOXP1-MIR1284
3	rs6549371	71080759	C	G	0.00245177	0.582344	FOXP1
3	rs4974299	70635046	T	C	0.00241695	0.584761	MITF-FOXP1
3	rs9310223	71896379	C	A	0.00238729	0.587148	PROK2-LOC201617
3	rs34264449	71527191	C	T	0.00236243	0.589511	FOXP1-MIR1284
3	rs9828619	71626123	T	C	0.00230686	0.591817	MIR1284-FOXP1
3	rs9878602	71535338	G	T	0.00229274	0.59411	FOXP1-MIR1284
3	rs6549410	71880603	C	T	0.0021982	0.596308	PROK2-LOC201617
3	rs11710593	71618957	G	A	0.00219473	0.598503	MIR1284-FOXP1
3	rs79727016	72460318	G	A	0.00218888	0.600692	RYBP
3	rs4974300	70635094	A	G	0.002171	0.602863	MITF-FOXP1
3	rs6549411	71880648	C	T	0.00216813	0.605031	PROK2-LOC201617
3	rs75933011	70745919	A	G	0.00216476	0.607196	MITF-FOXP1
3	rs3732735	71400231	G	A	0.00211126	0.609307	FOXP1-MIR1284
3	rs9817016	71622851	C	T	0.00204058	0.611348	MIR1284-FOXP1
3	rs4345038	71879803	A	G	0.00202514	0.613373	PROK2-LOC201617
3	rs9880362	71081585	G	A	0.00201483	0.615388	FOXP1
3	rs6789491	71623603	A	G	0.00200928	0.617397	MIR1284-FOXP1
3	rs72961944	71028977	C	T	0.00198242	0.619379	FOXP1
3	rs6549372	71080872	G	A	0.00190359	0.621283	FOXP1
3	rs36011598	71852281	C	G	0.00187021	0.623153	PROK2-LOC201617
3	rs7653129	71079420	G	A	0.00186225	0.625015	FOXP1
3	rs9861314	71081818	T	C	0.00183859	0.626854	FOXP1
3	rs73097046	71872965	C	T	0.00183	0.628684	PROK2-LOC201617
3	rs77542354	72014094	C	A	0.00180401	0.630488	PROK2-LOC201617
3	rs13061869	71380669	T	C	0.00179715	0.632285	FOXP1-MIR1284
3	rs1617010	71338230	C	G	0.00178583	0.634071	FOXP1
3	rs9822461	71081796	A	G	0.00176855	0.63584	FOXP1
3	rs13069719	71506545	T	C	0.00170063	0.63754	FOXP1-MIR1284
3	rs2568846	71421370	A	G	0.00168656	0.639227	FOXP1-MIR1284
3	rs11714337	71582521	A	G	0.00165648	0.640883	FOXP1-MIR1284
3	rs9809818	71480566	C	A	0.00160649	0.64249	FOXP1-MIR1284
3	rs878172	71622449	A	G	0.00159687	0.644087	MIR1284-FOXP1
3	rs1288978	71099541	A	G	0.00155181	0.645638	FOXP1
3	rs6778026	71571386	A	G	0.00152653	0.647165	FOXP1-MIR1284
3	rs13071807	71619707	T	C	0.00152405	0.648689	MIR1284-FOXP1
3	rs1288979	71103136	C	T	0.00152158	0.650211	FOXP1
3	rs9837708	71487582	T	C	0.00151056	0.651721	FOXP1-MIR1284
3	rs9858444	71077031	C	T	0.00150814	0.653229	FOXP1
3	rs13075917	71370583	T	C	0.00147502	0.654704	FOXP1-MIR1284
3	chr3:72014093:D	72014093	C	CA	0.00146926	0.656173	PROK2-LOC201617
3	rs74907482	72400953	T	C	0.00144894	0.657622	LOC201617-RYBP
3	rs9873991	71850562	A	C	0.00144783	0.65907	PROK2-LOC201617
3	chr3:71542259:I	71542259	ATC	A	0.00143136	0.660502	FOXP1-MIR1284
3	rs13059043	70650550	C	T	0.00143028	0.661932	MITF-FOXP1
3	rs1288980	71105863	G	A	0.00141318	0.663345	FOXP1
3	rs2322165	71895073	T	G	0.00141107	0.664756	PROK2-LOC201617
3	rs62244886	71587392	G	C	0.00140583	0.666162	FOXP1-MIR1284
3	rs1079409	71580024	A	C	0.00138527	0.667547	FOXP1-MIR1284
3	rs6803008	71571345	T	C	0.00135947	0.668907	FOXP1-MIR1284
3	rs704299	71733420	T	C	0.0013217	0.670228	EIF4E3
3	rs1499894	71571696	T	C	0.0013108	0.671539	FOXP1-MIR1284
3	rs1499895	71571667	C	T	0.0013099	0.672849	FOXP1-MIR1284
3	chr3:71571181:I	71571181	CAG	C	0.00128349	0.674133	FOXP1-MIR1284
3	rs13065403	71377492	C	A	0.00126902	0.675402	FOXP1-MIR1284
3	rs62244860	71547590	G	A	0.00124835	0.67665	FOXP1-MIR1284
3	rs13068294	71519210	T	A	0.00121749	0.677867	FOXP1-MIR1284
3	chr3:71417717:D	71417717	T	TA	0.00120529	0.679073	FOXP1-MIR1284
3	rs7626335	71575177	A	C	0.00120529	0.680278	FOXP1-MIR1284
3	rs1343953	71854868	A	C	0.00120153	0.68148	PROK2-LOC201617
3	rs13081091	71648236	G	C	0.00119334	0.682673	MIR1284-EIF4E3
3	rs949642	71739070	G	A	0.00118309	0.683856	EIF4E3
3	rs4677055	71894075	A	G	0.00117948	0.685035	PROK2-LOC201617
3	rs55779916	71485303	A	G	0.00117232	0.686208	FOXP1-MIR1284
3	rs147208002	71131654	T	A	0.00117161	0.687379	FOXP1
3	rs3967208	71819787	T	C	0.00115966	0.688539	GPR27-PROK2
3	rs7632921	71543758	T	G	0.00115619	0.689695	FOXP1-MIR1284
3	rs11719972	71594837	C	T	0.00114592	0.690841	MIR1284-FOXP1
3	rs7647909	71200157	G	T	0.00114322	0.691984	FOXP1
3	rs9876212	71495474	A	G	0.00112989	0.693114	FOXP1-MIR1284
3	rs3796226	71737107	G	A	0.00112465	0.694239	EIF4E3
3	rs75174029	71320120	A	G	0.00111753	0.695356	FOXP1
3	rs937661	71897255	T	C	0.00111496	0.696471	PROK2-LOC201617
3	rs72953288	71831287	G	T	0.00110923	0.697581	PROK2
3	rs704297	71730865	T	C	0.0010961	0.698677	EIF4E3
3	rs1733512	71338352	G	C	0.00109303	0.69977	FOXP1
3	rs55736314	71586293	G	C	0.00107791	0.700848	FOXP1-MIR1284
3	chr3:71923500:I	71923500	G	GC	0.00107022	0.701918	PROK2-LOC201617
3	rs6786206	71882642	T	C	0.00106847	0.702986	PROK2-LOC201617
3	rs7649461	71863841	G	A	0.00106555	0.704052	PROK2-LOC201617
3	rs9837467	72233349	C	T	0.00104841	0.7051	LOC201617-RYBP
3	rs6767307	72239901	G	A	0.00104841	0.706149	LOC201617-RYBP
3	rs113111214	70701463	T	C	0.00104616	0.707195	MITF-FOXP1
3	rs9813162	71735387	C	G	0.00104171	0.708237	EIF4E3
3	rs17655524	71365371	C	A	0.00102966	0.709266	FOXP1-MIR1284
3	chr3:71207314:I	71207314	G	GGGAA	0.00102375	0.71029	FOXP1
3	rs17655465	71364618	C	A	0.00102215	0.711312	FOXP1-MIR1284
3	rs62244884	71583383	A	G	0.00102002	0.712332	FOXP1-MIR1284
3	rs17718831	71557865	G	A	0.00100643	0.713339	FOXP1-MIR1284
3	rs2704807	71336471	G	A	0.00100131	0.71434	FOXP1
3	rs9870127	72246610	A	G	0.000994226	0.715334	LOC201617-RYBP
3	rs11713996	71483452	T	G	0.000993222	0.716327	FOXP1-MIR1284
3	rs11710042	71355744	G	A	0.000989727	0.717317	FOXP1-MIR1284
3	rs9880715	71081865	G	A	0.000985765	0.718303	FOXP1
3	rs1696307	71680993	A	T	0.000974557	0.719277	MIR1284-EIF4E3
3	rs697253	71731077	T	C	0.000966445	0.720244	EIF4E3
3	rs34449418	71382847	A	G	0.000961274	0.721205	FOXP1-MIR1284
3	rs13324045	72273834	T	C	0.000955697	0.722161	LOC201617-RYBP
3	rs11720121	71595258	C	T	0.000946101	0.723107	MIR1284-FOXP1
3	rs62256868	71207398	G	A	0.000943844	0.724051	FOXP1
3	chr3:71580180:D	71580180	C	CAGCT	0.000938035	0.724989	FOXP1-MIR1284
3	chr3:71737166:I	71737166	GT	G	0.000936706	0.725926	EIF4E3
3	rs1009068	71217055	C	A	0.000928809	0.726854	FOXP1
3	rs6789965	72251412	A	G	0.000927505	0.727782	LOC201617-RYBP
3	chr3:71320040:D	71320040	T	TC	0.000903473	0.728685	FOXP1
3	rs6784443	72252022	T	C	0.000897367	0.729583	LOC201617-RYBP
3	rs115039948	71361727	G	C	0.000895753	0.730478	FOXP1-MIR1284
3	rs7646140	72260132	G	C	0.000892145	0.731371	LOC201617-RYBP
3	rs2036281	71589755	T	G	0.000890948	0.732262	FOXP1-MIR1284
3	rs1979843	71582608	T	A	0.000889359	0.733151	FOXP1-MIR1284
3	rs12485826	71342132	G	A	0.000881112	0.734032	FOXP1
3	rs11919503	71481127	T	C	0.000851485	0.734884	FOXP1-MIR1284
3	rs9881127	72242568	T	A	0.000848962	0.735732	LOC201617-RYBP
3	chr3:71344078:I	71344078	AAGGG	A	0.000846811	0.736579	FOXP1
3	rs17717238	71343900	T	C	0.000845028	0.737424	FOXP1
3	rs56118904	72043069	G	A	0.000832763	0.738257	PROK2-LOC201617
3	rs75208550	71343260	G	C	0.000832418	0.739089	FOXP1
3	rs9879910	71616934	A	G	0.000828303	0.739918	MIR1284-FOXP1
3	rs34685142	71851017	A	G	0.000828303	0.740746	PROK2-LOC201617
3	rs6773658	71612149	C	T	0.000826602	0.741573	MIR1284-FOXP1
3	rs6549344	70640491	C	T	0.000825246	0.742398	MITF-FOXP1
3	rs13094776	70634665	G	A	0.000819867	0.743218	MITF-FOXP1
3	rs34123951	71890071	T	C	0.000813578	0.744031	PROK2-LOC201617
3	rs12485756	71341858	G	A	0.000813248	0.744845	FOXP1
3	rs7635544	71062639	T	C	0.000812593	0.745657	FOXP1
3	rs4974301	70639463	G	A	0.000808035	0.746465	MITF-FOXP1
3	rs35768603	71544252	C	T	0.000807711	0.747273	FOXP1-MIR1284
3	rs17717214	71343592	T	C	0.000802573	0.748076	FOXP1
3	rs6764416	71574051	T	C	0.000800345	0.748876	FOXP1-MIR1284
3	rs56343799	71572406	A	G	0.000789099	0.749665	FOXP1-MIR1284
3	rs7649993	71572338	G	C	0.00078879	0.750454	FOXP1-MIR1284
3	rs1876245	71534763	C	T	0.000788483	0.751242	FOXP1-MIR1284
3	chr3:71816242:I	71816242	TTAGATGAA	T	0.000787563	0.75203	GPR27-PROK2
3	rs12495346	71341774	T	C	0.000775501	0.752805	FOXP1
3	rs67873241	71852050	T	C	0.000773726	0.753579	PROK2-LOC201617
3	rs35480566	71583177	G	A	0.000771959	0.754351	FOXP1-MIR1284
3	rs35305876	72252756	T	C	0.000769909	0.755121	LOC201617-RYBP
3	rs11707890	71503479	G	T	0.00075926	0.75588	FOXP1-MIR1284
3	rs12495031	71489945	G	A	0.000746173	0.756626	FOXP1-MIR1284
3	rs9876132	71876650	T	G	0.000746173	0.757373	PROK2-LOC201617
3	rs73093445	71542279	A	C	0.000744264	0.758117	FOXP1-MIR1284
3	rs55716899	71498561	C	T	0.000741557	0.758858	FOXP1-MIR1284
3	chr3:71503946:D	71503946	A	AAAAAAAAAAAC	0.000740211	0.759599	FOXP1-MIR1284
3	rs34271578	71331911	A	G	0.000733294	0.760332	FOXP1
3	rs34492796	71539405	C	T	0.000732504	0.761064	FOXP1-MIR1284
3	rs62247165	71532621	T	C	0.000729886	0.761794	FOXP1-MIR1284
3	rs80111255	70732456	C	G	0.000729626	0.762524	MITF-FOXP1
3	rs71298375	71331077	T	G	0.000727028	0.763251	FOXP1
3	rs6809697	71414864	A	G	0.000725739	0.763977	FOXP1-MIR1284
3	rs13059691	71590105	A	G	0.00072164	0.764698	FOXP1-MIR1284
3	rs13094138	71851260	C	G	0.000720623	0.765419	PROK2-LOC201617
3	rs56207020	71486387	G	A	0.000720369	0.766139	FOXP1-MIR1284
3	rs11128216	71488946	A	G	0.000719103	0.766858	FOXP1-MIR1284
3	rs4676863	72252314	A	G	0.000718094	0.767576	LOC201617-RYBP
3	rs11720523	71545170	A	C	0.000717339	0.768294	FOXP1-MIR1284
3	rs7640614	71599571	G	C	0.000717339	0.769011	MIR1284-FOXP1
3	rs35775925	71332550	C	T	0.000715583	0.769727	FOXP1
3	rs1491599	70638311	G	A	0.000708654	0.770435	MITF-FOXP1
3	rs7627177	71366145	A	G	0.000701624	0.771137	FOXP1-MIR1284
3	rs6779258	71549639	C	T	0.000698997	0.771836	FOXP1-MIR1284
3	rs74418162	71826827	A	T	0.000697809	0.772534	PROK2
3	chr3:71427244:D	71427244	G	GAAAC	0.000693102	0.773227	FOXP1-MIR1284
3	rs9825166	72227397	G	A	0.000691702	0.773919	LOC201617-RYBP
3	rs12487457	71327991	G	C	0.000689384	0.774608	FOXP1
3	rs1733513	71338273	T	C	0.000686623	0.775295	FOXP1
3	rs77621923	71656191	C	T	0.000682074	0.775977	MIR1284-EIF4E3
3	rs79745559	71824375	A	G	0.000680721	0.776657	PROK2
3	rs4677110	72256789	T	G	0.00067781	0.777335	LOC201617-RYBP
3	rs3846030	71065947	T	C	0.000672506	0.778008	FOXP1
3	rs75433452	71824257	A	G	0.000672506	0.77868	PROK2
3	rs4677111	72256878	A	G	0.00067185	0.779352	LOC201617-RYBP
3	rs10511001	70633194	C	T	0.000670759	0.780023	MITF-FOXP1
3	rs9859407	71086614	A	C	0.000667937	0.780691	FOXP1
3	rs6549415	71922551	A	G	0.000667721	0.781359	PROK2-LOC201617
3	rs1432611	71569678	T	G	0.000664713	0.782023	FOXP1-MIR1284
3	rs6788625	71929675	A	G	0.000662795	0.782686	PROK2-LOC201617
3	rs9310192	70500465	G	C	0.000659624	0.783346	MITF-FOXP1
3	rs830649	71603509	C	A	0.000659203	0.784005	MIR1284-FOXP1
3	rs62245584	71860358	G	A	0.000656276	0.784661	PROK2-LOC201617
3	rs56357457	72044669	T	C	0.000653789	0.785315	PROK2-LOC201617
3	rs7624274	71578737	A	T	0.000647456	0.785962	FOXP1-MIR1284
3	rs4314138	72255844	A	G	0.000647052	0.786609	LOC201617-RYBP
3	rs4676865	72267906	A	G	0.000633238	0.787243	LOC201617-RYBP
3	rs7610856	71579022	A	C	0.000629978	0.787873	FOXP1-MIR1284
3	rs57205040	71520890	C	A	0.000623561	0.788496	FOXP1-MIR1284
3	rs11718674	71911170	A	G	0.000621887	0.789118	PROK2-LOC201617
3	chr3:71656190:I	71656190	TC	T	0.000620591	0.789739	MIR1284-EIF4E3
3	rs73094902	71603361	T	C	0.00061765	0.790356	MIR1284-FOXP1
3	rs111242991	71576058	T	C	0.000614738	0.790971	FOXP1-MIR1284
3	rs13098981	70638409	C	A	0.000612932	0.791584	MITF-FOXP1
3	rs830604	71590347	C	T	0.000607232	0.792191	FOXP1-MIR1284
3	rs6790644	71592594	T	C	0.000597009	0.792788	MIR1284-FOXP1
3	rs7619472	71366116	G	T	0.000589126	0.793377	FOXP1-MIR1284
3	rs12485624	71928185	C	G	0.000580977	0.793958	PROK2-LOC201617
3	rs9838358	70646554	T	G	0.000575101	0.794533	MITF-FOXP1
3	chr3:71320043:D	71320043	C	CA	0.000572599	0.795106	FOXP1
3	rs13087925	71326443	G	A	0.00057012	0.795676	FOXP1
3	rs12233600	71409076	G	T	0.00056751	0.796244	FOXP1-MIR1284
3	rs9841733	71889603	T	G	0.00056629	0.79681	PROK2-LOC201617
3	rs34224118	71849045	T	C	0.000564624	0.797375	PROK2-LOC201617
3	rs56151722	71482840	A	G	0.000557028	0.797932	FOXP1-MIR1284
3	rs4588330	72229120	T	C	0.000551365	0.798483	LOC201617-RYBP
3	rs34973838	71423859	T	C	0.000547799	0.799031	FOXP1-MIR1284
3	chr3:71656189:I	71656189	TTC	T	0.000547233	0.799578	MIR1284-EIF4E3
3	rs6549400	71606466	G	T	0.000545683	0.800124	MIR1284-FOXP1
3	rs6798507	71547039	G	A	0.000542611	0.800666	FOXP1-MIR1284
3	rs72628627	71321319	A	G	0.000542333	0.801209	FOXP1
3	rs62247160	71523651	A	G	0.00052661	0.801735	FOXP1-MIR1284
3	rs1344126	71863446	T	C	0.00051955	0.802255	PROK2-LOC201617
3	rs76976872	71101160	T	C	0.000512319	0.802767	FOXP1
3	rs55705945	71492318	C	T	0.000511706	0.803279	FOXP1-MIR1284
3	rs186801389	71328343	C	A	0.000509633	0.803788	FOXP1
3	rs830624	71676266	A	G	0.000507939	0.804296	MIR1284-EIF4E3
3	rs62244863	71550774	C	T	0.000507215	0.804804	FOXP1-MIR1284
3	rs56310245	71523285	A	G	0.000505777	0.805309	FOXP1-MIR1284
3	rs60756930	71556471	G	A	0.000505659	0.805815	FOXP1-MIR1284
3	rs35915962	71894414	C	T	0.000504705	0.80632	PROK2-LOC201617
3	rs9834492	71614274	G	A	0.000499993	0.80682	MIR1284-FOXP1
3	rs1392226	71552119	A	G	0.000493895	0.807314	FOXP1-MIR1284
3	rs62244888	71603774	C	T	0.000492084	0.807806	MIR1284-FOXP1
3	rs6785868	71611729	A	C	0.000491409	0.808297	MIR1284-FOXP1
3	rs1107719	71492922	C	T	0.000490512	0.808788	FOXP1-MIR1284
3	rs13316357	71615018	A	G	0.0004904	0.809278	MIR1284-FOXP1
3	rs9826573	71207234	A	G	0.000487509	0.809766	FOXP1
3	rs9828629	71530346	T	C	0.000487178	0.810253	FOXP1-MIR1284
3	rs9681702	72015312	A	G	0.000486297	0.810739	PROK2-LOC201617
3	rs2322142	71824151	T	C	0.000479052	0.811218	PROK2
3	rs79709093	71870293	G	C	0.000477778	0.811696	PROK2-LOC201617
3	chr3:71331766:D	71331766	G	GA	0.000475672	0.812172	FOXP1
3	rs62244889	71609007	A	G	0.000475672	0.812647	MIR1284-FOXP1
3	rs10511014	71211110	A	G	0.000475252	0.813122	FOXP1
3	rs74360022	71973969	T	C	0.000473896	0.813596	PROK2-LOC201617
3	rs74337874	71130287	T	C	0.000470082	0.814066	FOXP1
3	rs28616823	71681232	C	T	0.000468047	0.814534	MIR1284-EIF4E3
3	rs77228639	71897092	G	C	0.00046744	0.815002	PROK2-LOC201617
3	rs2322162	71898233	G	T	0.000463835	0.815466	PROK2-LOC201617
3	rs9820358	72235629	T	C	0.000463537	0.815929	LOC201617-RYBP
3	rs9839863	72235641	G	A	0.000463537	0.816393	LOC201617-RYBP
3	rs9832796	71551971	G	A	0.000463438	0.816856	FOXP1-MIR1284
3	rs9848607	71760395	C	T	0.000461561	0.817318	EIF4E3
3	rs58329195	71132950	T	C	0.000459118	0.817777	FOXP1
3	rs9861326	71081836	A	C	0.000457954	0.818235	FOXP1
3	rs9842406	71553132	G	T	0.000457666	0.818693	FOXP1-MIR1284
3	rs35653067	71385590	G	C	0.000456894	0.819149	FOXP1-MIR1284
3	rs9837383	71552366	C	T	0.000456318	0.819606	FOXP1-MIR1284
3	rs12635776	72217747	T	C	0.000456318	0.820062	LOC201617
3	rs704285	71720566	T	C	0.00045327	0.820515	MIR1284-EIF4E3
3	rs11715843	71423028	C	G	0.000451481	0.820967	FOXP1-MIR1284
3	rs7628382	70641810	G	A	0.000449707	0.821417	MITF-FOXP1
3	chr3:71427245:D	71427245	A	AAAC	0.000445746	0.821862	FOXP1-MIR1284
3	rs4676845	71884276	T	C	0.000442576	0.822305	PROK2-LOC201617
3	rs62244862	71550670	A	T	0.000441859	0.822747	FOXP1-MIR1284
3	rs6780776	71554185	T	C	0.000441769	0.823188	FOXP1-MIR1284
3	rs1653954	71385287	T	C	0.000441412	0.82363	FOXP1-MIR1284
3	rs58897553	71074563	C	T	0.000440165	0.82407	FOXP1
3	rs17718783	71555553	C	T	0.000439278	0.824509	FOXP1-MIR1284
3	rs6786408	71263218	C	A	0.000437342	0.824947	FOXP1
3	rs6796042	71530120	G	A	0.000435771	0.825382	FOXP1-MIR1284
3	rs36023390	71523093	T	C	0.000435337	0.825818	FOXP1-MIR1284
3	rs9819066	71523110	T	C	0.000434126	0.826252	FOXP1-MIR1284
3	rs17108	71526205	A	G	0.000428262	0.82668	FOXP1-MIR1284
3	rs35967223	71519604	A	G	0.000422401	0.827103	FOXP1-MIR1284
3	rs4499561	71860382	A	G	0.000420943	0.827524	PROK2-LOC201617
3	rs9854068	71528078	C	G	0.000420701	0.827944	FOXP1-MIR1284
3	rs75184706	71786773	T	C	0.000420218	0.828364	EIF4E3
3	rs830611	71683947	A	G	0.000416394	0.828781	MIR1284-EIF4E3
3	rs57929572	71563561	T	C	0.000415057	0.829196	FOXP1-MIR1284
3	rs78071530	71782663	A	T	0.000400215	0.829596	EIF4E3
3	rs146615571	71175858	T	C	0.00040007	0.829996	FOXP1
3	rs9859717	71529263	C	G	0.000399564	0.830396	FOXP1-MIR1284
3	rs6807443	71825739	C	G	0.000399419	0.830795	PROK2
3	rs79861207	71792372	T	C	0.000398269	0.831193	EIF4E3
3	rs17662328	71564943	A	G	0.000397338	0.831591	FOXP1-MIR1284
3	rs75408948	71782349	T	C	0.000396271	0.831987	EIF4E3
3	rs34956723	71516105	A	G	0.000395775	0.832383	FOXP1-MIR1284
3	rs13073324	72238373	T	A	0.000395705	0.832779	LOC201617-RYBP
3	rs13096070	71515426	C	G	0.000394717	0.833173	FOXP1-MIR1284
3	rs2322157	71879031	A	C	0.000392897	0.833566	PROK2-LOC201617
3	rs11711978	70654298	C	T	0.000388696	0.833955	MITF-FOXP1
3	rs7632787	72228716	T	C	0.00038707	0.834342	LOC201617-RYBP
3	rs35998013	71423955	A	T	0.000386397	0.834728	FOXP1-MIR1284
3	rs2321504	71206994	C	T	0.000383993	0.835112	FOXP1
3	rs72628626	71317107	C	T	0.000381686	0.835494	FOXP1
3	rs7651697	72234685	C	T	0.000380447	0.835874	LOC201617-RYBP
3	rs78574702	71786965	A	T	0.000378507	0.836253	EIF4E3
3	rs34346645	71557945	A	C	0.000374942	0.836628	FOXP1-MIR1284
3	rs78647296	71782641	A	T	0.000374627	0.837002	EIF4E3
3	rs78506626	71787449	G	C	0.000373874	0.837376	EIF4E3
3	rs60135207	71563777	T	G	0.000373	0.837749	FOXP1-MIR1284
3	rs13065253	71421814	T	G	0.000372191	0.838122	FOXP1-MIR1284
3	rs9853632	71525367	C	T	0.000370585	0.838492	FOXP1-MIR1284
3	rs13075282	71517039	A	G	0.000369422	0.838862	FOXP1-MIR1284
3	rs148363854	71916144	A	T	0.000368751	0.83923	PROK2-LOC201617
3	rs6768948	71048229	A	G	0.000367842	0.839598	FOXP1
3	rs58889022	71809566	A	T	0.000367238	0.839965	GPR27-PROK2
3	rs11914972	70779133	A	G	0.000366997	0.840332	MITF-FOXP1
3	rs4677117	72282239	C	T	0.000365141	0.840698	LOC201617-RYBP
3	rs10865662	71934831	G	A	0.000358028	0.841056	PROK2-LOC201617
3	rs2874634	71315640	C	T	0.000355423	0.841411	FOXP1
3	rs704273	71707851	T	C	0.000352969	0.841764	MIR1284-EIF4E3
3	rs57633652	71785218	C	T	0.000350769	0.842115	EIF4E3
3	rs6798001	72380757	C	A	0.000350278	0.842465	LOC201617-RYBP
3	rs1541903	71324328	T	C	0.00035017	0.842815	FOXP1
3	rs10460943	71672306	T	C	0.000348814	0.843164	MIR1284-EIF4E3
3	rs4386458	72247911	T	A	0.00034876	0.843513	LOC201617-RYBP
3	rs34091064	71427527	C	CA	0.000347416	0.84386	FOXP1-MIR1284
3	rs6549401	71688865	A	C	0.000342463	0.844203	MIR1284-EIF4E3
3	rs1320015	71828420	T	C	0.000340298	0.844543	PROK2
3	chr3:71814719:D	71814719	T	TA	0.000340043	0.844883	GPR27-PROK2
3	rs34418404	71326166	C	G	0.000339992	0.845223	FOXP1
3	chr3:70628100:D	70628100	C	CATA	0.000339685	0.845563	MITF-FOXP1
3	rs56010829	71431610	C	T	0.000338973	0.845902	FOXP1-MIR1284
3	rs4677049	71851805	T	C	0.000335956	0.846238	PROK2-LOC201617
3	chr3:71575278:D	71575278	TATAA	T	0.000319534	0.846557	FOXP1-MIR1284
3	rs79675797	71855181	C	T	0.000319444	0.846877	PROK2-LOC201617
3	rs12152229	72384776	G	C	0.00031578	0.847192	LOC201617-RYBP
3	rs17008201	71132068	A	G	0.000315693	0.847508	FOXP1
3	rs9835186	71062387	G	A	0.000314695	0.847823	FOXP1
3	rs11712359	71859039	C	T	0.000305068	0.848128	PROK2-LOC201617
3	rs34426523	71512971	T	C	0.000304826	0.848433	FOXP1-MIR1284
3	rs6772376	71497415	A	G	0.000304341	0.848737	FOXP1-MIR1284
3	rs117153090	72169716	G	A	0.000303018	0.84904	PROK2-LOC201617
3	rs60474059	71027831	G	T	0.000300644	0.849341	FOXP1
3	rs62244890	71611630	C	T	0.000297771	0.849638	MIR1284-FOXP1
3	rs35632754	71427638	G	A	0.00029575	0.849934	FOXP1-MIR1284
3	rs35562128	71427664	C	G	0.00029575	0.85023	FOXP1-MIR1284
3	rs139089101	70657513	A	T	0.000295182	0.850525	MITF-FOXP1
3	rs11712352	71483307	A	T	0.00029428	0.850819	FOXP1-MIR1284
3	rs56346322	72015922	C	T	0.000288127	0.851107	PROK2-LOC201617
3	rs831084	71434538	A	G	0.00028383	0.851391	FOXP1-MIR1284
3	chr3:71017368:I	71017368	GA	G	0.00028095	0.851672	FOXP1
3	rs1554536	71216984	G	A	0.000280882	0.851953	FOXP1
3	rs61224805	71484284	C	G	0.000274759	0.852228	FOXP1-MIR1284
3	rs192396872	70494304	T	C	0.000272931	0.852501	MITF-FOXP1
3	rs9917816	72238172	G	A	0.000271158	0.852772	LOC201617-RYBP
3	rs13074074	71850776	C	T	0.000268609	0.853041	PROK2-LOC201617
3	rs142242265	72157714	C	T	0.000264194	0.853305	PROK2-LOC201617
3	rs4677048	71851723	G	A	0.000262923	0.853568	PROK2-LOC201617
3	rs56238933	71493077	C	T	0.000262396	0.85383	FOXP1-MIR1284
3	rs9824708	71060446	G	A	0.000261783	0.854092	FOXP1
3	chr3:71629548:I	71629548	AG	A	0.000261579	0.854353	MIR1284-FOXP1
3	rs11709107	71416567	A	G	0.000261376	0.854615	FOXP1-MIR1284
3	rs6789751	71546744	C	T	0.000261115	0.854876	FOXP1-MIR1284
3	rs4677051	71869001	A	G	0.000260826	0.855137	PROK2-LOC201617
3	rs4677081	72143211	T	C	0.000258423	0.855395	PROK2-LOC201617
3	chr3:71550446:I	71550446	TTTC	T	0.000256791	0.855652	FOXP1-MIR1284
3	rs13073529	71416081	A	C	0.000256123	0.855908	FOXP1-MIR1284
3	rs77905742	71952098	A	T	0.000255956	0.856164	PROK2-LOC201617
3	rs830615	71682477	G	A	0.000255569	0.85642	MIR1284-EIF4E3
3	rs6763723	71841375	A	T	0.000255375	0.856675	PROK2-LOC201617
3	rs182439600	72137820	A	G	0.000253458	0.856928	PROK2-LOC201617
3	rs830623	71677746	C	A	0.000249061	0.857178	MIR1284-EIF4E3
3	rs142782125	71142143	A	G	0.000247502	0.857425	FOXP1
3	chr3:71681446:D	71681446	C	CAA	0.000246449	0.857671	MIR1284-EIF4E3
3	rs114992194	70741534	T	C	0.000245532	0.857917	MITF-FOXP1
3	rs2322144	71826229	A	G	0.000244976	0.858162	PROK2
3	rs7650848	71933693	T	G	0.000244573	0.858407	PROK2-LOC201617
3	rs1995453	71948799	T	C	0.000244246	0.858651	PROK2-LOC201617
3	rs830622	71677817	C	T	0.000242455	0.858893	MIR1284-EIF4E3
3	rs6807450	71825763	A	G	0.000242184	0.859135	PROK2
3	rs704274	71707893	T	C	0.000241815	0.859377	MIR1284-EIF4E3
3	rs11718871	71607159	C	G	0.000241057	0.859618	MIR1284-FOXP1
3	rs12492180	71498982	C	T	0.000237956	0.859856	FOXP1-MIR1284
3	rs12714781	71930936	G	A	0.000237413	0.860094	PROK2-LOC201617
3	rs73097039	71870393	A	G	0.000237318	0.860331	PROK2-LOC201617
3	rs2135548	71501895	G	A	0.000235287	0.860566	FOXP1-MIR1284
3	rs6803690	71501077	T	C	0.000234964	0.860801	FOXP1-MIR1284
3	rs844218	71607861	A	G	0.000234918	0.861036	MIR1284-FOXP1
3	rs9917700	72238235	C	G	0.000234504	0.861271	LOC201617-RYBP
3	chr3:71550447:I	71550447	TTC	T	0.000232546	0.861503	FOXP1-MIR1284
3	chr3:71202647:D	71202647	G	GC	0.000232456	0.861736	FOXP1
3	rs146149491	71330155	C	A	0.000230624	0.861966	FOXP1
3	rs9861324	71933353	T	C	0.000230491	0.862197	PROK2-LOC201617
3	rs62247034	71545798	A	C	0.00022961	0.862426	FOXP1-MIR1284
3	rs145568132	72031127	T	G	0.000229435	0.862656	PROK2-LOC201617
3	rs7374975	71249675	A	G	0.00022746	0.862883	FOXP1
3	rs138079084	72022635	A	G	0.000226902	0.86311	PROK2-LOC201617
3	rs138102513	71099588	C	T	0.000226625	0.863337	FOXP1
3	rs7618503	71642205	G	T	0.000226348	0.863563	MIR1284-EIF4E3
3	chr3:71550445:I	71550445	TTTTC	T	0.000226114	0.863789	FOXP1-MIR1284
3	rs1402993	71203292	A	G	0.00022605	0.864015	FOXP1
3	rs78950992	71836717	A	G	0.000225627	0.864241	PROK2-LOC201617
3	rs6791702	71263313	T	C	0.000225479	0.864466	FOXP1
3	rs830599	71626262	C	G	0.000224597	0.864691	MIR1284-FOXP1
3	rs10433504	71204681	C	A	0.000224409	0.864915	FOXP1
3	rs73109061	72023366	G	C	0.000223971	0.865139	PROK2-LOC201617
3	chr3:71315406:I	71315406	AT	A	0.000222505	0.865362	FOXP1
3	rs73837362	71546321	A	G	0.0002223	0.865584	FOXP1-MIR1284
3	rs9310208	71204604	T	C	0.000221831	0.865806	FOXP1
3	rs184396886	71058742	T	C	0.000221709	0.866028	FOXP1
3	rs17007742	70788302	C	T	0.000221181	0.866249	MITF-FOXP1
3	rs7609595	71201691	G	A	0.000220919	0.86647	FOXP1
3	rs17008142	71070147	C	T	0.000219954	0.86669	FOXP1
3	rs11128258	72327729	G	C	0.000218328	0.866908	LOC201617-RYBP
3	rs860512	71684311	G	A	0.000218269	0.867126	MIR1284-EIF4E3
3	rs11128259	72327730	C	T	0.000217974	0.867344	LOC201617-RYBP
3	chr3:71417714:D	71417714	C	CT	0.000217563	0.867562	FOXP1-MIR1284
3	rs4677115	72266516	C	G	0.000217212	0.867779	LOC201617-RYBP
3	rs116058768	71893483	A	C	0.000217076	0.867996	PROK2-LOC201617
3	rs7645130	71241546	A	T	0.000217018	0.868213	FOXP1
3	rs12492232	72016624	G	C	0.000215744	0.868429	PROK2-LOC201617
3	chr3:71550448:I	71550448	TC	T	0.000214695	0.868644	FOXP1-MIR1284
3	rs17009422	72179438	G	A	0.000213319	0.868857	PROK2-LOC201617
3	rs6765942	71936021	T	C	0.000213132	0.86907	PROK2-LOC201617
3	rs60687654	71069781	G	A	0.000212946	0.869283	FOXP1
3	rs13070108	71193929	G	A	0.000206108	0.869489	FOXP1
3	rs74834772	71964271	C	T	0.000205935	0.869695	PROK2-LOC201617
3	rs17008108	71036714	A	T	0.000202362	0.869898	FOXP1
3	chr3:71036367:I	71036367	GA	G	0.000199243	0.870097	FOXP1
3	rs145328956	70658445	A	T	0.000199082	0.870296	MITF-FOXP1
3	rs13062487	71944243	A	G	0.000198921	0.870495	PROK2-LOC201617
3	rs4073296	72229720	T	C	0.00019844	0.870693	LOC201617-RYBP
3	rs7616034	71951781	C	T	0.00019812	0.870891	PROK2-LOC201617
3	rs9862813	72266991	A	G	0.000196227	0.871088	LOC201617-RYBP
3	rs2874471	70780170	A	C	0.00019607	0.871284	MITF-FOXP1
3	rs6783708	70639070	A	G	0.000195915	0.87148	MITF-FOXP1
3	rs17008544	71408319	T	C	0.000195449	0.871675	FOXP1-MIR1284
3	rs9872574	72242122	A	C	0.000195449	0.87187	LOC201617-RYBP
3	rs830614	71682492	A	C	0.000194986	0.872065	MIR1284-EIF4E3
3	rs114663770	71532895	T	C	0.000193459	0.872259	FOXP1-MIR1284
3	rs4074146	72230791	T	C	0.000193307	0.872452	LOC201617-RYBP
3	rs62247171	71536301	T	C	0.000192555	0.872645	FOXP1-MIR1284
3	rs62245305	72384218	A	G	0.000192106	0.872837	LOC201617-RYBP
3	rs9843341	71887053	G	A	0.000190335	0.873027	PROK2-LOC201617
3	rs1288972	71126266	G	C	0.000189752	0.873217	FOXP1
3	rs4676866	72273331	A	G	0.000189607	0.873407	LOC201617-RYBP
3	rs6549354	70788897	T	C	0.000189318	0.873596	MITF-FOXP1
3	rs62247035	71546358	A	G	0.000189029	0.873785	FOXP1-MIR1284
3	rs1573959	71826485	C	T	0.000188598	0.873973	PROK2
3	rs34602864	72235543	T	C	0.000187318	0.874161	LOC201617-RYBP
3	chr3:71193194:I	71193194	A	AG	0.000184677	0.874345	FOXP1
3	rs6763805	72266775	C	A	0.000183454	0.874529	LOC201617-RYBP
3	rs7642780	71928710	G	C	0.000183319	0.874712	PROK2-LOC201617
3	rs55863231	71541499	T	A	0.000182648	0.874895	FOXP1-MIR1284
3	rs830617	71681950	C	T	0.000182648	0.875078	MIR1284-EIF4E3
3	rs1288695	71324653	T	C	0.000182115	0.87526	FOXP1
3	rs1447894	71776837	C	T	0.000180406	0.87544	EIF4E3
3	rs28663041	71641861	C	T	0.000179758	0.87562	MIR1284-EIF4E3
3	rs9869961	72389387	G	A	0.000179243	0.875799	LOC201617-RYBP
3	rs73092567	71828914	C	T	0.000178604	0.875978	PROK2
3	rs830609	71684904	G	A	0.000177718	0.876155	MIR1284-EIF4E3
3	rs73837358	71540853	A	G	0.000176097	0.876331	FOXP1-MIR1284
3	rs830616	71682312	C	T	0.000175238	0.876507	MIR1284-EIF4E3
3	rs9877225	70631590	C	T	0.000174387	0.876681	MITF-FOXP1
3	rs2293137	71246918	T	C	0.000174266	0.876855	FOXP1
3	rs2321501	71206800	T	A	0.000173187	0.877029	FOXP1
3	rs6798184	71546773	A	G	0.000172713	0.877201	FOXP1-MIR1284
3	rs9816254	71643456	G	T	0.000172713	0.877374	MIR1284-EIF4E3
3	rs12493182	71582990	C	G	0.000172595	0.877547	FOXP1-MIR1284
3	rs6549395	71549167	T	C	0.000172358	0.877719	FOXP1-MIR1284
3	rs6803462	71199449	G	A	0.000172006	0.877891	FOXP1
3	rs17043897	71085446	C	G	0.000171305	0.878062	FOXP1
3	rs73109053	72018329	T	A	0.000169694	0.878232	PROK2-LOC201617
3	rs74803134	71068411	C	T	0.000169014	0.878401	FOXP1
3	rs9827503	71316895	A	G	0.000169014	0.87857	FOXP1
3	rs3967194	71930416	T	C	0.000168676	0.878739	PROK2-LOC201617
3	rs2321500	71206669	T	G	0.000168339	0.878907	FOXP1
3	rs79298210	70538442	G	A	0.000168116	0.879075	MITF-FOXP1
3	rs76187633	71546148	T	C	0.000168116	0.879243	FOXP1-MIR1284
3	rs2699494	70863811	C	A	0.000167449	0.879411	MITF-FOXP1
3	rs78134574	71874684	T	C	0.000167449	0.879578	PROK2-LOC201617
3	rs149110602	70572194	G	C	0.00016646	0.879745	MITF-FOXP1
3	rs73105236	72230806	T	C	0.000165591	0.87991	LOC201617-RYBP
3	rs78558017	71116174	A	C	0.000164094	0.880074	FOXP1
3	rs17008111	71042560	A	G	0.000163883	0.880238	FOXP1
3	rs138232711	72442338	G	C	0.000163883	0.880402	RYBP
3	chr3:71053239:D	71053239	TC	T	0.000162522	0.880565	FOXP1
3	rs66590721	71059635	C	T	0.0001618	0.880726	FOXP1
3	rs7638354	71548328	A	T	0.000161391	0.880888	FOXP1-MIR1284
3	rs145714871	70566839	T	C	0.000160578	0.881048	MITF-FOXP1
3	rs7652232	70967328	T	C	0.000160377	0.881209	MITF-FOXP1
3	rs12638663	71698320	C	G	0.000160176	0.881369	MIR1284-EIF4E3
3	rs11714884	70486477	C	T	0.000159875	0.881529	MITF-FOXP1
3	rs72947421	71116594	A	G	0.000159775	0.881689	FOXP1
3	chr3:71499958:D	71499958	TTA	T	0.000158096	0.881847	FOXP1-MIR1284
3	chr3:71302550:D	71302550	C	CGT	0.000157901	0.882005	FOXP1
3	rs11928328	71698194	A	G	0.000157416	0.882162	MIR1284-EIF4E3
3	rs60353064	71659859	C	T	0.000156838	0.882319	MIR1284-EIF4E3
3	rs2687205	70937811	A	G	0.000156646	0.882475	MITF-FOXP1
3	rs72628647	71874749	A	C	0.000155507	0.882631	PROK2-LOC201617
3	rs73119647	71081788	A	G	0.000155319	0.882786	FOXP1
3	rs147674168	71890697	A	G	0.000154944	0.882941	PROK2-LOC201617
3	rs60952715	71096650	A	C	0.000154479	0.883096	FOXP1
3	rs6549379	71176594	G	T	0.000154016	0.88325	FOXP1
3	rs79575358	71649175	A	T	0.000152919	0.883403	MIR1284-EIF4E3
3	rs4677052	71869422	A	G	0.000152828	0.883555	PROK2-LOC201617
3	rs28436913	72380134	G	A	0.000152376	0.883708	LOC201617-RYBP
3	rs56880554	70642655	G	C	0.000152106	0.88386	MITF-FOXP1
3	rs2597315	70868655	T	A	0.000151659	0.884012	MITF-FOXP1
3	rs12488149	72022665	G	A	0.000151481	0.884163	PROK2-LOC201617
3	rs57462727	71548258	A	G	0.000151215	0.884314	FOXP1-MIR1284
3	rs62247167	71533935	T	C	0.000150685	0.884465	FOXP1-MIR1284
3	rs62245299	72376669	G	A	0.000150685	0.884616	LOC201617-RYBP
3	rs11929375	71672680	T	A	0.000150597	0.884766	MIR1284-EIF4E3
3	rs1653978	71336067	C	T	0.000150334	0.884917	FOXP1
3	rs75196657	71111625	T	C	0.00015016	0.885067	FOXP1
3	rs60052183	70642524	A	G	0.000149898	0.885217	MITF-FOXP1
3	rs12491110	72022752	A	G	0.000149725	0.885366	PROK2-LOC201617
3	rs1568555	71193197	A	G	0.000149552	0.885516	FOXP1
3	rs12630967	70643647	C	G	0.000149121	0.885665	MITF-FOXP1
3	rs9864014	71698055	C	T	0.000148437	0.885813	MIR1284-EIF4E3
3	rs13096140	71926954	A	G	0.000147844	0.885961	PROK2-LOC201617
3	rs4303823	72375983	C	G	0.000147844	0.886109	LOC201617-RYBP
3	rs73092529	71810706	A	T	0.000147675	0.886257	GPR27-PROK2
3	rs9310215	71688361	G	A	0.000147423	0.886404	MIR1284-EIF4E3
3	rs147302697	70523738	A	G	0.000146922	0.886551	MITF-FOXP1
3	rs12492625	71687846	C	G	0.000146096	0.886697	MIR1284-EIF4E3
3	rs28433552	70717148	G	A	0.000145442	0.886843	MITF-FOXP1
3	chr3:71317240:I	71317240	TC	T	0.000144072	0.886987	FOXP1
3	rs190093241	71901586	C	T	0.000144072	0.887131	PROK2-LOC201617
3	rs55684675	70599779	T	C	0.000143359	0.887274	MITF-FOXP1
3	rs77432959	72178420	G	A	0.000143044	0.887417	PROK2-LOC201617
3	chr3:71484401:I	71484401	G	GGA	0.000142809	0.88756	FOXP1-MIR1284
3	rs6789804	71192879	C	T	0.000142731	0.887703	FOXP1
3	rs68115855	71709253	C	T	0.000142575	0.887845	MIR1284-EIF4E3
3	rs17009230	72033035	C	G	0.000141264	0.887987	PROK2-LOC201617
3	rs74377853	71118199	G	A	0.000141188	0.888128	FOXP1
3	rs4677114	72266334	G	T	0.000140732	0.888269	LOC201617-RYBP
3	rs6549392	71538696	T	G	0.000140656	0.888409	FOXP1-MIR1284
3	rs704271	71704473	T	C	0.00014043	0.88855	MIR1284-EIF4E3
3	rs4677109	72236434	T	C	0.00014043	0.88869	LOC201617-RYBP
3	rs17008167	71124131	A	C	0.000140054	0.88883	FOXP1
3	rs76162035	71124184	T	C	0.000139904	0.88897	FOXP1
3	rs73111031	72027308	T	C	0.000139904	0.88911	PROK2-LOC201617
3	rs4677108	72232431	A	G	0.000139755	0.88925	LOC201617-RYBP
3	rs6762410	71919811	C	A	0.000139235	0.889389	PROK2-LOC201617
3	chr3:71525563:D	71525563	C	CTCTT	0.000138573	0.889528	FOXP1-MIR1284
3	rs6549393	71539046	T	C	0.000138426	0.889666	FOXP1-MIR1284
3	rs76540851	72029401	A	G	0.000138354	0.889804	PROK2-LOC201617
3	rs186755448	72094224	C	T	0.000138354	0.889943	PROK2-LOC201617
3	chr3:71023624:I	71023624	AT	A	0.000138208	0.890081	FOXP1
3	chr3:71317709:I	71317709	AAAGTTATCAGGC	A	0.000137845	0.890219	FOXP1
3	rs115872121	71103901	G	T	0.000136911	0.890356	FOXP1
3	rs17007501	70641548	T	A	0.000136556	0.890492	MITF-FOXP1
3	rs7427974	70797952	T	G	0.000136414	0.890629	MITF-FOXP1
3	rs1522555	70935961	T	C	0.000136414	0.890765	MITF-FOXP1
3	rs6549391	71529915	C	A	0.000135781	0.890901	FOXP1-MIR1284
3	chr3:70541496:D	70541496	A	AT	0.000135711	0.891036	MITF-FOXP1
3	rs11918196	72106540	A	C	0.000135501	0.891172	PROK2-LOC201617
3	rs11128185	70670498	G	T	0.000135432	0.891307	MITF-FOXP1
3	chr3:71116268:D	71116268	C	CAAAA	0.000135223	0.891443	FOXP1
3	chr3:71380282:D	71380282	G	GA	0.000135154	0.891578	FOXP1-MIR1284
3	rs7642040	72231672	T	C	0.000134808	0.891713	LOC201617-RYBP
3	rs9865833	71002406	G	T	0.000134191	0.891847	MITF-FOXP1
3	rs75991476	70532090	T	C	0.000134123	0.891981	MITF-FOXP1
3	rs116407205	71117185	A	G	0.000133445	0.892114	FOXP1
3	rs112607441	70483837	C	G	0.00013331	0.892248	MITF-FOXP1
3	rs74618950	71674397	T	C	0.000132975	0.892381	MIR1284-EIF4E3
3	chr3:71954715:D	71954715	TA	T	0.000132908	0.892514	PROK2-LOC201617
3	rs17008175	71126413	A	G	0.000132775	0.892646	FOXP1
3	rs7644006	72227868	A	G	0.000132708	0.892779	LOC201617-RYBP
3	rs62247169	71536056	T	C	0.000132642	0.892912	FOXP1-MIR1284
3	rs1073810	70483230	T	C	0.000132442	0.893044	MITF-FOXP1
3	rs11922131	72106536	G	A	0.000131066	0.893175	PROK2-LOC201617
3	rs4677050	71868973	C	A	0.000129404	0.893305	PROK2-LOC201617
3	rs12488971	71874043	A	G	0.000128903	0.893433	PROK2-LOC201617
3	rs78295728	71660196	G	A	0.000128653	0.893562	MIR1284-EIF4E3
3	rs2594110	71801992	C	G	0.000128591	0.893691	EIF4E3
3	rs6803911	70488333	A	G	0.000128281	0.893819	MITF-FOXP1
3	rs7617592	71539020	C	G	0.000127789	0.893947	FOXP1-MIR1284
3	rs61316719	70487051	G	A	0.000127058	0.894074	MITF-FOXP1
3	rs830608	71685189	G	A	0.000126336	0.8942	MIR1284-EIF4E3
3	rs11928325	71698154	T	G	0.000125741	0.894326	MIR1284-EIF4E3
3	rs56072151	72381126	T	C	0.000125387	0.894451	LOC201617-RYBP
3	rs7644747	70522424	G	A	0.000125152	0.894576	MITF-FOXP1
3	chr3:72240470:I	72240470	T	TA	0.000124802	0.894701	LOC201617-RYBP
3	rs6784514	71319746	C	T	0.000124281	0.894826	FOXP1
3	rs1491598	70638565	G	A	0.000124223	0.89495	MITF-FOXP1
3	rs59404643	71537399	T	C	0.00012405	0.895074	FOXP1-MIR1284
3	rs2322152	71846831	A	G	0.00012365	0.895197	PROK2-LOC201617
3	rs73119663	71113752	A	G	0.000123479	0.895321	FOXP1
3	rs62247173	71536974	C	A	0.000123309	0.895444	FOXP1-MIR1284
3	rs1478303	71113318	A	G	0.000122969	0.895567	FOXP1
3	rs60281674	71536607	A	G	0.000122689	0.89569	FOXP1-MIR1284
3	rs142346759	71362232	G	A	0.000121909	0.895812	FOXP1-MIR1284
3	rs17792551	70668710	A	G	0.000121688	0.895934	MITF-FOXP1
3	rs6801781	71632266	A	G	0.000121469	0.896055	MIR1284-FOXP1
3	rs11128244	72106276	G	A	0.000121469	0.896176	PROK2-LOC201617
3	rs7610184	71664466	C	T	0.000121304	0.896298	MIR1284-EIF4E3
3	rs62247170	71536083	C	G	0.000121141	0.896419	FOXP1-MIR1284
3	rs79362307	72400713	A	G	0.000120923	0.89654	LOC201617-RYBP
3	rs13083684	71360022	C	G	0.000120706	0.896661	FOXP1-MIR1284
3	rs7642104	72000714	T	C	0.00011937	0.89678	PROK2-LOC201617
3	chr3:71353980:D	71353980	T	TCA	0.000119318	0.896899	FOXP1-MIR1284
3	rs1295495	71329003	A	G	0.000119055	0.897018	FOXP1
3	rs2568847	71321398	C	G	0.000118897	0.897137	FOXP1
3	rs6549384	71269466	C	T	0.000118741	0.897256	FOXP1
3	chr3:71253897:I	71253897	C	CT	0.00011848	0.897374	FOXP1
3	rs55991482	70603959	A	G	0.000117147	0.897492	MITF-FOXP1
3	rs58736855	71870119	C	A	0.000116693	0.897608	PROK2-LOC201617
3	rs73111038	72028815	T	G	0.000116593	0.897725	PROK2-LOC201617
3	rs7620631	71665099	T	G	0.000116144	0.897841	MIR1284-EIF4E3
3	rs1288696	71324696	C	T	0.000115846	0.897957	FOXP1
3	rs62247168	71535682	C	A	0.000114964	0.898072	FOXP1-MIR1284
3	rs34036937	71139247	A	T	0.000114722	0.898187	FOXP1
3	rs1839064	71793868	G	C	0.000114432	0.898301	EIF4E3
3	rs9879680	72264606	C	G	0.000114336	0.898415	LOC201617-RYBP
3	rs111708478	71040227	C	A	0.00011424	0.89853	FOXP1
3	rs1522171	71250135	T	C	0.000114097	0.898644	FOXP1
3	rs12636465	70643597	T	C	0.000113811	0.898757	MITF-FOXP1
3	chr3:71176598:I	71176598	TA	T	0.000113574	0.898871	FOXP1
3	rs34139426	71524526	T	C	0.000112916	0.898984	FOXP1-MIR1284
3	rs112743340	71559214	A	C	0.000112822	0.899097	FOXP1-MIR1284
3	rs13075890	71523884	T	C	0.00011259	0.899209	FOXP1-MIR1284
3	rs74848070	71182206	C	T	0.000112128	0.899321	FOXP1
3	rs6769225	71252152	T	C	0.000111807	0.899433	FOXP1
3	rs2322167	71920869	A	G	0.000111036	0.899544	PROK2-LOC201617
3	rs139299926	72001105	G	T	0.000110632	0.899655	PROK2-LOC201617
3	rs4677112	72266272	A	G	0.000110365	0.899765	LOC201617-RYBP
3	rs79450072	71330855	C	T	0.000110232	0.899876	FOXP1
3	rs9842971	72264484	A	C	0.000110232	0.899986	LOC201617-RYBP
3	rs13082253	71508764	C	T	0.000109835	0.900096	FOXP1-MIR1284
3	rs11718210	71354427	A	G	0.00010918	0.900205	FOXP1-MIR1284
3	rs149508201	72106259	A	G	0.00010918	0.900314	PROK2-LOC201617
3	rs115303016	71906984	G	C	0.000108491	0.900422	PROK2-LOC201617
3	chr3:71107256:D	71107256	A	AAC	0.000108278	0.900531	FOXP1
3	rs17656627	71506510	A	C	0.000108278	0.900639	FOXP1-MIR1284
3	rs72628641	71722183	C	G	0.000108278	0.900747	MIR1284-EIF4E3
3	rs56981400	71744124	T	G	0.000108065	0.900855	EIF4E3
3	rs12634231	72291638	G	A	0.000107938	0.900963	LOC201617-RYBP
3	rs28680463	71809312	A	C	0.000107433	0.901071	GPR27-PROK2
3	rs1522172	71253591	A	G	0.00010685	0.901178	FOXP1
3	rs7629597	72207426	C	A	0.000106603	0.901284	LOC201617
3	rs72628640	71721738	G	T	0.000106398	0.901391	MIR1284-EIF4E3
3	rs80204881	71106496	G	A	0.000106316	0.901497	FOXP1
3	rs62246055	71515183	T	C	0.000106316	0.901603	FOXP1-MIR1284
3	rs7643734	71652888	A	G	0.000105706	0.901709	MIR1284-EIF4E3
3	rs6549381	71256462	A	C	0.000105344	0.901814	FOXP1
3	rs13069367	71801830	A	C	0.000104945	0.901919	EIF4E3
3	rs12488742	71342063	C	G	0.000104905	0.902024	FOXP1
3	rs76204832	71513336	A	C	0.000104905	0.902129	FOXP1-MIR1284
3	rs62245303	72380861	G	A	0.00010451	0.902234	LOC201617-RYBP
3	rs73092551	71822936	A	G	0.000103806	0.902337	PROK2
3	rs11128220	71684377	C	T	0.000103574	0.902441	MIR1284-EIF4E3
3	rs1522553	70913142	G	A	0.000103113	0.902544	MITF-FOXP1
3	rs73111041	72031614	T	C	0.000102694	0.902647	PROK2-LOC201617
3	rs9853072	71555136	A	T	0.000102656	0.902749	FOXP1-MIR1284
3	rs1288688	71412654	C	T	0.00010258	0.902852	FOXP1-MIR1284
3	rs10779993	71878746	T	C	0.000102543	0.902954	PROK2-LOC201617
3	rs9819713	71265505	A	G	0.000102467	0.903057	FOXP1
3	rs6549382	71257082	T	C	0.000102392	0.903159	FOXP1
3	rs76929866	71628286	C	A	0.000102129	0.903261	MIR1284-FOXP1
3	rs117474405	72334325	T	C	0.000101645	0.903363	LOC201617-RYBP
3	chr3:71807608:D	71807608	T	TGTACA	0.000101534	0.903465	GPR27-PROK2
3	rs9809937	71810265	C	G	0.00010146	0.903566	GPR27-PROK2
3	rs4076388	72333947	C	T	0.000101239	0.903667	LOC201617-RYBP
3	rs12494680	70704706	C	T	0.000100801	0.903768	MITF-FOXP1
3	rs17718444	71499401	T	C	0.000100801	0.903869	FOXP1-MIR1284
3	chr3:71374638:I	71374638	G	GA	0.000100187	0.903969	FOXP1-MIR1284
3	rs864386	71425370	G	C	9.99363e-05	0.904069	FOXP1-MIR1284
3	rs1522175	71267832	G	A	9.97581e-05	0.904169	FOXP1
3	rs79294532	72107690	C	T	9.97228e-05	0.904269	PROK2-LOC201617
3	rs17718640	71506920	C	G	9.96872e-05	0.904368	FOXP1-MIR1284
3	chr3:70656330:D	70656330	AT	A	9.94041e-05	0.904468	MITF-FOXP1
3	rs12492594	72029533	A	G	9.92634e-05	0.904567	PROK2-LOC201617
3	rs75001400	70585180	C	T	9.87046e-05	0.904666	MITF-FOXP1
3	rs7432032	71266181	A	T	9.86005e-05	0.904764	FOXP1
3	rs11709616	71412055	G	A	9.84621e-05	0.904863	FOXP1-MIR1284
3	rs113013863	71400049	C	T	9.8393e-05	0.904961	FOXP1-MIR1284
3	rs1653965	71394602	T	C	9.82898e-05	0.905059	FOXP1-MIR1284
3	rs939842	71258560	T	C	9.8084e-05	0.905157	FOXP1
3	rs72628645	71813652	G	C	9.8084e-05	0.905256	GPR27-PROK2
3	rs939841	71258386	T	C	9.80156e-05	0.905354	FOXP1
3	chr3:72253984:D	72253984	C	CAT	9.72699e-05	0.905451	LOC201617-RYBP
3	rs77332723	71199727	T	C	9.68352e-05	0.905548	FOXP1
3	rs60405683	71538137	A	C	9.65367e-05	0.905644	FOXP1-MIR1284
3	rs59028744	70646086	G	A	9.64707e-05	0.905741	MITF-FOXP1
3	rs10212561	71125604	C	T	9.63716e-05	0.905837	FOXP1
3	rs17009259	72044368	A	T	9.62074e-05	0.905933	PROK2-LOC201617
3	rs59598807	71659851	T	C	9.60438e-05	0.906029	MIR1284-EIF4E3
3	rs115056000	72408677	A	G	9.57182e-05	0.906125	LOC201617-RYBP
3	chr3:71704959:D	71704959	T	TATATATATA	9.50743e-05	0.90622	MIR1284-EIF4E3
3	rs6770100	71836741	T	C	9.42203e-05	0.906314	PROK2-LOC201617
3	rs59744172	70652155	A	G	9.366e-05	0.906408	MITF-FOXP1
3	rs73101478	72435938	A	C	9.33829e-05	0.906501	RYBP
3	rs62256346	70654289	T	C	9.33521e-05	0.906595	MITF-FOXP1
3	rs2280518	71318993	T	C	9.3199e-05	0.906688	FOXP1
3	rs1288693	71324395	C	T	9.30159e-05	0.906781	FOXP1
3	rs4989933	71763448	C	G	9.29855e-05	0.906874	EIF4E3
3	chr3:70611975:I	70611975	TC	T	9.29247e-05	0.906967	MITF-FOXP1
3	rs10222594	71554856	A	G	9.28035e-05	0.90706	FOXP1-MIR1284
3	rs56854155	71659623	G	A	9.27731e-05	0.907152	MIR1284-EIF4E3
3	rs71298387	71486751	G	A	9.2622e-05	0.907245	FOXP1-MIR1284
3	rs34832380	71486815	G	C	9.2622e-05	0.907338	FOXP1-MIR1284
3	rs2322168	71930159	G	A	9.2622e-05	0.90743	PROK2-LOC201617
3	rs75764230	71406617	C	T	9.24116e-05	0.907523	FOXP1-MIR1284
3	rs2280519	71319040	T	A	9.19342e-05	0.907615	FOXP1
3	rs13094012	72372395	T	C	9.16092e-05	0.907706	LOC201617-RYBP
3	rs35997974	70626236	A	C	9.14918e-05	0.907798	MITF-FOXP1
3	rs149080546	71902807	T	C	9.09669e-05	0.907889	PROK2-LOC201617
3	rs763955	71360009	A	G	9.08511e-05	0.90798	FOXP1-MIR1284
3	rs77505126	71620237	T	C	9.08511e-05	0.90807	MIR1284-FOXP1
3	chr3:72287273:D	72287273	TC	T	9.08222e-05	0.908161	LOC201617-RYBP
3	rs141465365	71173204	A	C	9.07357e-05	0.908252	FOXP1
3	rs2568827	71400106	T	A	9.07357e-05	0.908343	FOXP1-MIR1284
3	rs4677043	71785732	C	T	9.06781e-05	0.908433	EIF4E3
3	rs7647596	71925444	A	G	9.05345e-05	0.908524	PROK2-LOC201617
3	rs28451919	71681448	C	A	9.0192e-05	0.908614	MIR1284-EIF4E3
3	rs79778605	72369565	A	C	8.96554e-05	0.908704	LOC201617-RYBP
3	rs11711106	72258734	C	T	8.95153e-05	0.908793	LOC201617-RYBP
3	rs4334611	71206903	A	G	8.94875e-05	0.908883	FOXP1
3	rs62255247	70510449	A	G	8.9126e-05	0.908972	MITF-FOXP1
3	rs13080898	71852385	G	A	8.90983e-05	0.909061	PROK2-LOC201617
3	rs116212211	71304510	A	T	8.90429e-05	0.90915	FOXP1
3	rs1315609	71403191	T	C	8.84668e-05	0.909238	FOXP1-MIR1284
3	rs17718736	71555205	A	C	8.77917e-05	0.909326	FOXP1-MIR1284
3	rs7614867	71867062	A	G	8.74716e-05	0.909414	PROK2-LOC201617
3	rs4677118	72291862	T	A	8.6553e-05	0.9095	LOC201617-RYBP
3	rs4677156	72417857	A	T	8.65269e-05	0.909587	LOC201617-RYBP
3	rs75883562	71558889	T	C	8.56046e-05	0.909672	FOXP1-MIR1284
3	rs13079222	72043892	A	G	8.49271e-05	0.909757	PROK2-LOC201617
3	rs56407632	71070749	C	T	8.48278e-05	0.909842	FOXP1
3	rs77074058	72411231	T	C	8.42615e-05	0.909926	LOC201617-RYBP
3	rs7431657	71256619	G	A	8.41152e-05	0.910011	FOXP1
3	rs1463951	71478304	A	G	8.37999e-05	0.910094	FOXP1-MIR1284
3	rs1505972	72036558	T	C	8.36793e-05	0.910178	PROK2-LOC201617
3	rs79409083	71962831	T	C	8.31062e-05	0.910261	PROK2-LOC201617
3	rs35210892	71843912	T	C	8.28229e-05	0.910344	PROK2-LOC201617
3	rs11128197	70884086	C	T	8.25417e-05	0.910426	MITF-FOXP1
3	rs1628265	71360570	T	C	8.217e-05	0.910509	FOXP1-MIR1284
3	rs1474273	71177701	A	G	8.21008e-05	0.910591	FOXP1
3	rs6791645	70604729	G	A	8.20777e-05	0.910673	MITF-FOXP1
3	rs7639736	71008557	A	C	8.17106e-05	0.910755	FOXP1
3	rs13085641	71919973	A	G	8.16423e-05	0.910836	PROK2-LOC201617
3	rs112776356	71317242	C	T	8.15739e-05	0.910918	FOXP1
3	rs4320046	72269197	T	C	8.10547e-05	0.910999	LOC201617-RYBP
3	rs12485729	71800585	A	G	8.10323e-05	0.91108	EIF4E3
3	rs1995454	71948966	T	C	8.072e-05	0.911161	PROK2-LOC201617
3	rs17008404	71302616	C	T	8.06756e-05	0.911241	FOXP1
3	rs1319094	71937853	C	T	8.04543e-05	0.911322	PROK2-LOC201617
3	rs939840	71258187	C	T	8.04323e-05	0.911402	FOXP1
3	rs11721070	71922307	T	C	8.00161e-05	0.911482	PROK2-LOC201617
3	rs12714772	71260194	A	G	7.99943e-05	0.911562	FOXP1
3	rs2321695	71329394	C	T	7.93685e-05	0.911642	FOXP1
3	rs13063956	70626905	C	T	7.8922e-05	0.91172	MITF-FOXP1
3	rs144988576	70577691	C	G	7.8901e-05	0.911799	MITF-FOXP1
3	rs2037477	71315129	T	C	7.8901e-05	0.911878	FOXP1
3	rs71625013	71658976	G	A	7.87325e-05	0.911957	MIR1284-EIF4E3
3	rs73119666	71122946	G	A	7.85856e-05	0.912036	FOXP1
3	rs77239379	71252191	T	C	7.85648e-05	0.912114	FOXP1
3	rs34021333	72234566	C	A	7.83979e-05	0.912193	LOC201617-RYBP
3	rs145186766	71176342	A	C	7.81697e-05	0.912271	FOXP1
3	rs73113421	71359754	A	G	7.80871e-05	0.912349	FOXP1-MIR1284
3	rs78359775	71248322	C	T	7.7943e-05	0.912427	FOXP1
3	rs11712816	71921853	C	G	7.77586e-05	0.912504	PROK2-LOC201617
3	chr3:71951804:D	71951804	TG	T	7.77382e-05	0.912582	PROK2-LOC201617
3	chr3:71930478:I	71930478	A	ACT	7.76974e-05	0.91266	PROK2-LOC201617
3	rs35123078	71282847	G	A	7.75751e-05	0.912737	FOXP1
3	rs4677046	71846252	T	C	7.75346e-05	0.912815	PROK2-LOC201617
3	rs1288704	71424007	G	A	7.72918e-05	0.912892	FOXP1-MIR1284
3	rs9859172	72268238	G	T	7.66327e-05	0.912969	LOC201617-RYBP
3	chr3:71484391:I	71484391	G	GAGGAAGGA	7.63569e-05	0.913045	FOXP1-MIR1284
3	rs4677045	71846151	A	G	7.61808e-05	0.913121	PROK2-LOC201617
3	rs55853202	71800967	A	G	7.61222e-05	0.913198	EIF4E3
3	rs183569624	70611976	C	G	7.59279e-05	0.913274	MITF-FOXP1
3	rs6777748	71845627	G	A	7.58699e-05	0.913349	PROK2-LOC201617
3	rs113326499	71614418	A	G	7.56384e-05	0.913425	MIR1284-FOXP1
3	rs34854286	72268725	C	T	7.55425e-05	0.913501	LOC201617-RYBP
3	rs17697822	71047711	T	C	7.54278e-05	0.913576	FOXP1
3	rs72956953	72364649	A	G	7.48223e-05	0.913651	LOC201617-RYBP
3	rs62245614	71892238	T	C	7.46913e-05	0.913726	PROK2-LOC201617
3	rs72956951	72364606	G	A	7.46726e-05	0.9138	LOC201617-RYBP
3	rs11927332	70606921	G	A	7.45795e-05	0.913875	MITF-FOXP1
3	rs9845156	72090958	A	C	7.45608e-05	0.913949	PROK2-LOC201617
3	rs34300058	71899973	T	C	7.4154e-05	0.914023	PROK2-LOC201617
3	rs7614343	70688913	G	A	7.40257e-05	0.914098	MITF-FOXP1
3	rs1288686	71413004	G	C	7.40073e-05	0.914172	FOXP1-MIR1284
3	rs17008063	71006989	G	A	7.37702e-05	0.914245	FOXP1
3	rs11915092	71087481	C	T	7.36615e-05	0.914319	FOXP1
3	rs182050072	72094578	T	A	7.3553e-05	0.914392	PROK2-LOC201617
3	rs2037474	71247304	G	A	7.35169e-05	0.914466	FOXP1
3	rs77592671	70587011	G	A	7.34809e-05	0.914539	MITF-FOXP1
3	rs12486166	71844375	G	A	7.3409e-05	0.914613	PROK2-LOC201617
3	rs12489332	71897581	T	C	7.33909e-05	0.914686	PROK2-LOC201617
3	rs2322156	71878708	T	C	7.32833e-05	0.91476	PROK2-LOC201617
3	rs11128232	72000501	G	A	7.32476e-05	0.914833	PROK2-LOC201617
3	rs1521354	71777934	A	T	7.30694e-05	0.914906	EIF4E3
3	rs148302781	72469178	T	C	7.29982e-05	0.914979	RYBP
3	rs72953380	71321575	T	G	7.29806e-05	0.915052	FOXP1
3	rs1733528	71402252	G	A	7.29097e-05	0.915125	FOXP1-MIR1284
3	rs13099999	71894778	C	T	7.27861e-05	0.915198	PROK2-LOC201617
3	rs11128231	72000490	G	A	7.27507e-05	0.91527	PROK2-LOC201617
3	rs75442932	71679725	C	G	7.26277e-05	0.915343	MIR1284-EIF4E3
3	rs1733529	71402254	G	A	7.26101e-05	0.915416	FOXP1-MIR1284
3	rs1002034	71897573	C	T	7.26101e-05	0.915488	PROK2-LOC201617
3	rs11920892	70625243	C	A	7.25752e-05	0.915561	MITF-FOXP1
3	rs12495691	72000193	A	T	7.23308e-05	0.915633	PROK2-LOC201617
3	rs34139186	72286251	A	G	7.22787e-05	0.915705	LOC201617-RYBP
3	chr3:70611974:I	70611974	ATC	A	7.18992e-05	0.915777	MITF-FOXP1
3	rs80058747	70784269	C	T	7.14563e-05	0.915849	MITF-FOXP1
3	rs7428558	71253307	T	C	7.13044e-05	0.91592	FOXP1
3	rs73093438	71533137	G	A	7.11533e-05	0.915991	FOXP1-MIR1284
3	rs80294192	71674572	G	A	7.08199e-05	0.916062	MIR1284-EIF4E3
3	rs76457295	71209630	G	A	7.08034e-05	0.916133	FOXP1
3	rs6795779	71309980	C	G	7.06051e-05	0.916203	FOXP1
3	rs6796438	70878343	T	C	7.01312e-05	0.916274	MITF-FOXP1
3	rs12497939	72000146	C	G	7.00826e-05	0.916344	PROK2-LOC201617
3	rs1491594	70648364	C	T	6.99533e-05	0.916414	MITF-FOXP1
3	rs12491712	72000104	T	C	6.96484e-05	0.916483	PROK2-LOC201617
3	rs1288684	71414309	G	A	6.94097e-05	0.916553	FOXP1-MIR1284
3	rs17415656	70731198	A	G	6.92675e-05	0.916622	MITF-FOXP1
3	rs10865661	71918431	T	C	6.91572e-05	0.916691	PROK2-LOC201617
3	rs1491592	70654244	C	T	6.87822e-05	0.91676	MITF-FOXP1
3	rs6549361	70878561	C	G	6.86274e-05	0.916828	MITF-FOXP1
3	rs4677113	72266311	T	C	6.81978e-05	0.916897	LOC201617-RYBP
3	rs77408054	72261234	A	C	6.77592e-05	0.916964	LOC201617-RYBP
3	rs4676870	72365204	T	C	6.76692e-05	0.917032	LOC201617-RYBP
3	rs6777821	71089961	G	A	6.76094e-05	0.9171	FOXP1
3	chr3:71999977:I	71999977	GA	G	6.75049e-05	0.917167	PROK2-LOC201617
3	rs62257250	71160581	C	T	6.73416e-05	0.917235	FOXP1
3	chr3:71194382:D	71194382	T	TA	6.72825e-05	0.917302	FOXP1
3	rs12233524	70627342	C	A	6.7047e-05	0.917369	MITF-FOXP1
3	rs9878896	71881411	C	T	6.7047e-05	0.917436	PROK2-LOC201617
3	rs150542700	72150021	A	G	6.70177e-05	0.917503	PROK2-LOC201617
3	rs9822586	71786050	A	G	6.7003e-05	0.91757	EIF4E3
3	rs77015155	71357155	A	G	6.69444e-05	0.917637	FOXP1-MIR1284
3	rs140573631	70944077	C	T	6.68278e-05	0.917704	MITF-FOXP1
3	rs2044605	71794318	T	C	6.68132e-05	0.917771	EIF4E3
3	rs768978	70603194	A	C	6.6726e-05	0.917837	MITF-FOXP1
3	rs2568830	71387026	A	G	6.66826e-05	0.917904	FOXP1-MIR1284
3	rs2568831	71387071	C	A	6.66826e-05	0.917971	FOXP1-MIR1284
3	rs2044607	71795607	G	A	6.66247e-05	0.918037	EIF4E3
3	rs56130934	70656557	T	C	6.62798e-05	0.918104	MITF-FOXP1
3	rs7626472	72038465	A	G	6.61658e-05	0.91817	PROK2-LOC201617
3	rs1347445	70776112	T	C	6.57979e-05	0.918235	MITF-FOXP1
3	rs9844715	71784422	T	C	6.5784e-05	0.918301	EIF4E3
3	rs13095947	71538191	A	G	6.56858e-05	0.918367	FOXP1-MIR1284
3	rs13088128	71189594	C	G	6.55462e-05	0.918432	FOXP1
3	rs13064088	70619047	T	C	6.55182e-05	0.918498	MITF-FOXP1
3	rs4974275	70618789	T	C	6.54349e-05	0.918563	MITF-FOXP1
3	rs10446392	72029282	G	T	6.52136e-05	0.918629	PROK2-LOC201617
3	rs2684381	71796840	A	T	6.50762e-05	0.918694	EIF4E3
3	rs12492394	71836209	C	T	6.50762e-05	0.918759	PROK2-LOC201617
3	rs35652087	71928235	A	T	6.4994e-05	0.918824	PROK2-LOC201617
3	rs17008267	71196857	A	G	6.48984e-05	0.918889	FOXP1
3	rs7613635	71951444	C	G	6.48441e-05	0.918954	PROK2-LOC201617
3	rs61486174	71326254	T	C	6.46677e-05	0.919018	FOXP1
3	rs12485366	71363154	G	A	6.45194e-05	0.919083	FOXP1-MIR1284
3	rs17008093	71023071	C	T	6.44656e-05	0.919147	FOXP1
3	rs1288690	71365274	G	C	6.44121e-05	0.919212	FOXP1-MIR1284
3	chr3:70627956:D	70627956	C	CTCTT	6.43986e-05	0.919276	MITF-FOXP1
3	rs150139281	70710138	G	A	6.43451e-05	0.91934	MITF-FOXP1
3	rs9811969	72041454	A	G	6.39601e-05	0.919404	PROK2-LOC201617
3	rs4676871	72365789	G	C	6.38417e-05	0.919468	LOC201617-RYBP
3	rs9811243	72040997	A	G	6.38023e-05	0.919532	PROK2-LOC201617
3	rs11709303	71785124	A	C	6.37237e-05	0.919596	EIF4E3
3	rs9830720	70543096	A	G	6.36454e-05	0.919659	MITF-FOXP1
3	rs2874542	71194680	A	G	6.36063e-05	0.919723	FOXP1
3	rs1316386	72176525	A	T	6.32312e-05	0.919786	PROK2-LOC201617
3	rs9825176	71236180	G	T	6.30901e-05	0.919849	FOXP1
3	rs13071850	71847686	G	C	6.30646e-05	0.919912	PROK2-LOC201617
3	rs13083543	71997483	T	C	6.30262e-05	0.919975	PROK2-LOC201617
3	rs72956963	72366389	T	C	6.30262e-05	0.920038	LOC201617-RYBP
3	rs73838118	71022337	G	A	6.30008e-05	0.920101	FOXP1
3	rs11922942	70779164	T	C	6.29372e-05	0.920164	MITF-FOXP1
3	chr3:70787872:D	70787872	T	TACAA	6.27976e-05	0.920227	MITF-FOXP1
3	rs75650505	71562582	G	C	6.27849e-05	0.92029	FOXP1-MIR1284
3	rs78168690	70787669	A	G	6.27596e-05	0.920353	MITF-FOXP1
3	rs115153300	71781658	A	G	6.27596e-05	0.920415	EIF4E3
3	rs34685109	72106866	G	C	6.27596e-05	0.920478	PROK2-LOC201617
3	rs79109181	71398360	C	T	6.27218e-05	0.920541	FOXP1-MIR1284
3	rs7626678	71790072	C	G	6.27218e-05	0.920604	EIF4E3
3	rs6800175	71841582	A	C	6.27092e-05	0.920666	PROK2-LOC201617
3	rs80231724	70779519	A	G	6.26461e-05	0.920729	MITF-FOXP1
3	rs77877421	71182447	T	A	6.22712e-05	0.920791	FOXP1
3	chr3:71930477:D	71930477	AAGG	A	6.22339e-05	0.920853	PROK2-LOC201617
3	rs75131134	70782809	A	G	6.21968e-05	0.920916	MITF-FOXP1
3	rs75533918	70788855	G	C	6.21473e-05	0.920978	MITF-FOXP1
3	rs7630969	70611991	C	T	6.19871e-05	0.92104	MITF-FOXP1
3	rs192049654	72372794	T	C	6.1889e-05	0.921102	LOC201617-RYBP
3	rs6770040	71842880	T	A	6.14638e-05	0.921163	PROK2-LOC201617
3	rs57953025	71308049	A	C	6.12956e-05	0.921224	FOXP1
3	rs112800976	71903335	T	C	6.12e-05	0.921286	PROK2-LOC201617
3	rs78937452	71907534	A	C	6.11641e-05	0.921347	PROK2-LOC201617
3	rs1565553	70629840	T	C	6.11165e-05	0.921408	MITF-FOXP1
3	rs79077936	71333514	A	G	6.08677e-05	0.921469	FOXP1
3	rs9853292	70741446	T	C	6.08088e-05	0.92153	MITF-FOXP1
3	rs12495849	72001019	G	A	6.07618e-05	0.92159	PROK2-LOC201617
3	rs2056467	71228953	C	T	6.07265e-05	0.921651	FOXP1
3	rs7631455	71906780	T	C	6.07032e-05	0.921712	PROK2-LOC201617
3	rs34784614	72254751	G	A	6.05979e-05	0.921772	LOC201617-RYBP
3	rs1875694	71954285	T	C	6.05278e-05	0.921833	PROK2-LOC201617
3	rs9837882	72281321	C	G	6.0435e-05	0.921893	LOC201617-RYBP
3	rs4078192	72361187	A	G	6.0435e-05	0.921954	LOC201617-RYBP
3	rs6801209	71992763	G	A	6.02154e-05	0.922014	PROK2-LOC201617
3	rs62246898	72281680	T	C	6.01923e-05	0.922074	LOC201617-RYBP
3	rs2077805	70781726	T	C	6.0089e-05	0.922134	MITF-FOXP1
3	rs62246897	72281294	T	C	6.00433e-05	0.922194	LOC201617-RYBP
3	rs4077972	71996829	T	C	5.98609e-05	0.922254	PROK2-LOC201617
3	rs79157883	71796692	G	A	5.98383e-05	0.922314	EIF4E3
3	rs73106151	71229328	G	A	5.97703e-05	0.922374	FOXP1
3	rs9866910	71243723	C	T	5.94777e-05	0.922433	FOXP1
3	rs62255202	70488702	T	G	5.93994e-05	0.922493	MITF-FOXP1
3	rs1388430	70657737	A	G	5.93214e-05	0.922552	MITF-FOXP1
3	rs1653998	71370933	T	C	5.90227e-05	0.922611	FOXP1-MIR1284
3	rs112884079	71675568	G	A	5.8924e-05	0.92267	MIR1284-EIF4E3
3	rs6790645	72402177	A	T	5.87601e-05	0.922729	LOC201617-RYBP
3	rs2699489	70909328	C	T	5.85324e-05	0.922787	MITF-FOXP1
3	rs2687204	70933607	C	T	5.78403e-05	0.922845	MITF-FOXP1
3	rs17007510	70644006	G	A	5.77773e-05	0.922903	MITF-FOXP1
3	chr3:71160738:I	71160738	TG	T	5.7704e-05	0.922961	FOXP1
3	rs7618557	72279571	G	A	5.7704e-05	0.923018	LOC201617-RYBP
3	rs62246017	71483084	A	G	5.74544e-05	0.923076	FOXP1-MIR1284
3	rs59493678	71343273	C	T	5.74441e-05	0.923133	FOXP1
3	rs9990043	71190260	T	A	5.74028e-05	0.923191	FOXP1
3	rs1491591	70657816	T	A	5.73512e-05	0.923248	MITF-FOXP1
3	rs2874709	71841886	G	C	5.72484e-05	0.923305	PROK2-LOC201617
3	rs71298349	70686777	G	T	5.69728e-05	0.923362	MITF-FOXP1
3	rs181417780	72218052	C	G	5.69321e-05	0.923419	LOC201617
3	chr3:71003258:I	71003258	GC	G	5.68108e-05	0.923476	MITF-FOXP1
3	rs6549431	72095813	A	T	5.67402e-05	0.923533	PROK2-LOC201617
3	rs9310194	70630607	T	A	5.67101e-05	0.923589	MITF-FOXP1
3	rs77868079	72453408	G	A	5.66499e-05	0.923646	RYBP
3	rs56091574	71438839	C	T	5.65999e-05	0.923703	FOXP1-MIR1284
3	rs9822424	72260938	T	C	5.65798e-05	0.923759	LOC201617-RYBP
3	chr3:71771244:I	71771244	CG	C	5.65699e-05	0.923816	EIF4E3
3	rs2687206	70899486	C	A	5.65199e-05	0.923872	MITF-FOXP1
3	rs10865657	71199723	T	C	5.651e-05	0.923929	FOXP1
3	rs7625457	71954860	G	C	5.64403e-05	0.923985	PROK2-LOC201617
3	rs11715499	72042599	T	C	5.64304e-05	0.924042	PROK2-LOC201617
3	rs139842095	70594387	A	G	5.62917e-05	0.924098	MITF-FOXP1
3	rs2597308	70893351	G	A	5.61145e-05	0.924154	MITF-FOXP1
3	rs62245755	72049313	C	A	5.61145e-05	0.92421	PROK2-LOC201617
3	rs62246015	71481192	T	C	5.58316e-05	0.924266	FOXP1-MIR1284
3	rs35449034	72040733	C	G	5.58122e-05	0.924322	PROK2-LOC201617
3	chr3:70484194:D	70484194	C	CAG	5.55233e-05	0.924377	MITF-FOXP1
3	rs73093014	72322897	T	C	5.54659e-05	0.924433	LOC201617-RYBP
3	rs2704806	71330171	T	C	5.54372e-05	0.924488	FOXP1
3	rs13323570	72269484	G	A	5.53705e-05	0.924544	LOC201617-RYBP
3	rs7372326	71261409	C	T	5.5361e-05	0.924599	FOXP1
3	rs11706022	70542355	C	T	5.52945e-05	0.924654	MITF-FOXP1
3	rs35378836	71190236	A	G	5.52566e-05	0.92471	FOXP1
3	rs7646872	71300061	A	G	5.51149e-05	0.924765	FOXP1
3	rs11128225	71933296	A	T	5.47504e-05	0.924819	PROK2-LOC201617
3	rs4677116	72279564	G	T	5.44829e-05	0.924874	LOC201617-RYBP
3	rs9842799	72264367	G	C	5.43914e-05	0.924928	LOC201617-RYBP
3	rs9836591	72402999	G	A	5.43549e-05	0.924983	LOC201617-RYBP
3	rs6796357	70550200	T	C	5.42728e-05	0.925037	MITF-FOXP1
3	rs112043713	71015828	T	C	5.42275e-05	0.925091	FOXP1
3	chr3:71274687:I	71274687	T	TAA	5.42003e-05	0.925145	FOXP1
3	rs112571816	72047584	A	G	5.41911e-05	0.9252	PROK2-LOC201617
3	rs1288687	71412838	A	C	5.41731e-05	0.925254	FOXP1-MIR1284
3	rs6801640	72287167	C	T	5.40557e-05	0.925308	LOC201617-RYBP
3	chr3:70796420:D	70796420	A	AG	5.38315e-05	0.925362	MITF-FOXP1
3	rs9881635	188582545	A	G	0.0959491	0.0959491	LPP
3	rs9831757	188579886	T	A	0.0665471	0.162496	LPP
3	rs9815705	188580837	C	T	0.0538095	0.216306	LPP
3	rs28524026	188561425	G	A	0.0525152	0.268821	LPP
3	rs28688809	188561356	C	A	0.0197008	0.288522	LPP
3	rs4686493	188553577	G	A	0.0180616	0.306583	LPP
3	rs28394137	189007330	T	C	0.0170061	0.323589	TPRG1-AS2-TPRG1
3	rs62289657	188250632	G	A	0.014136	0.337725	LPP
3	rs13097624	188976655	A	G	0.0140548	0.35178	TPRG1-AS2-TPRG1
3	rs9821385	188547963	G	A	0.0132664	0.365047	LPP
3	rs6444332	188552852	T	C	0.0112356	0.376282	LPP
3	rs4686494	188554012	G	A	0.0110186	0.387301	LPP
3	rs10804916	188554197	T	G	0.0109642	0.398265	LPP
3	rs17447607	189553287	T	C	0.00729632	0.405561	MIR944-TP63
3	chr3:188414372:D	188414372	A	AAAC	0.00711115	0.412673	LPP
3	rs16864828	189554873	C	G	0.00674683	0.419419	MIR944-TP63
3	rs11927704	188517106	C	T	0.00652552	0.425945	LPP
3	rs73196758	188428714	A	T	0.00625856	0.432204	LPP
3	rs62290058	188429746	C	T	0.00625482	0.438458	LPP
3	rs4535215	188431231	G	C	0.00624553	0.444704	LPP
3	rs4405905	188431351	A	G	0.00624553	0.450949	LPP
3	rs11718911	188432733	A	G	0.00622149	0.457171	LPP
3	rs62291260	188434152	T	A	0.00618486	0.463356	LPP
3	rs17614816	188436980	T	C	0.00608996	0.469446	LPP
3	rs10937369	188532809	A	C	0.00561869	0.475064	LPP
3	rs9867605	188838591	G	A	0.00507893	0.480143	LPP-TPRG1-AS2
3	rs2378473	188842034	T	C	0.00507652	0.48522	LPP-TPRG1-AS2
3	rs7646244	188846119	T	C	0.00496938	0.490189	LPP-TPRG1-AS2
3	rs2360223	188843287	A	C	0.00493509	0.495124	LPP-TPRG1-AS2
3	rs58928883	189503853	C	T	0.00458134	0.499706	TP63-MIR944
3	rs114953773	188564899	T	C	0.00426008	0.503966	LPP
3	rs76303197	189556710	G	A	0.00397472	0.50794	MIR944-TP63
3	rs11916088	188848647	G	A	0.00380064	0.511741	LPP-TPRG1-AS2
3	rs77618664	188407137	T	C	0.00366661	0.515408	LPP
3	rs4572757	188820370	A	G	0.00364422	0.519052	LPP-TPRG1-AS2
3	rs3846184	188513573	G	A	0.00363225	0.522684	LPP
3	rs6801286	188820847	A	C	0.0036003	0.526285	LPP-TPRG1-AS2
3	rs6801602	188519594	G	A	0.00345173	0.529736	LPP
3	rs9819938	189468542	A	G	0.00334784	0.533084	TP63-MIR944
3	rs4687006	188639324	C	T	0.00319138	0.536275	LPP-TPRG1-AS2
3	rs62290059	188431904	T	G	0.00316121	0.539437	LPP
3	rs4464445	188431223	A	T	0.00299158	0.542428	LPP
3	rs4472045	188430785	A	G	0.00299118	0.545419	LPP
3	rs62290056	188429441	A	G	0.00299078	0.54841	LPP
3	rs62290057	188429455	T	G	0.00299078	0.551401	LPP
3	rs17608476	188429711	A	G	0.00299078	0.554392	LPP
3	rs62290054	188426430	A	G	0.0029884	0.55738	LPP
3	rs62290053	188424515	G	A	0.00298642	0.560367	LPP
3	rs11715384	188420215	C	T	0.00294777	0.563314	LPP
3	rs17671207	188435933	C	G	0.0029336	0.566248	LPP
3	rs62291262	188436302	A	T	0.00292751	0.569175	LPP
3	rs9817608	189533192	G	A	0.00290604	0.572082	TP63-MIR944
3	rs2378466	188823886	G	T	0.00283787	0.574919	LPP-TPRG1-AS2
3	rs62291293	188445616	C	A	0.00277399	0.577693	LPP
3	rs3846194	188833704	C	T	0.00277264	0.580466	LPP-TPRG1-AS2
3	rs35452654	190193921	G	C	0.00275916	0.583225	TMEM207-IL1RAP
3	rs62291264	188437724	A	G	0.00268871	0.585914	LPP
3	rs56138087	188440453	C	T	0.00268491	0.588599	LPP
3	rs4605530	188836859	T	A	0.00265303	0.591252	LPP-TPRG1-AS2
3	rs4398422	188836824	A	G	0.00265241	0.593904	LPP-TPRG1-AS2
3	rs11716501	188430103	A	G	0.00264228	0.596547	LPP
3	rs62291261	188435346	A	G	0.00261204	0.599159	LPP
3	rs62290048	188416287	A	G	0.00257583	0.601734	LPP
3	rs62290049	188416300	T	C	0.00257439	0.604309	LPP
3	rs7635519	189013505	A	G	0.00255827	0.606867	TPRG1-AS2-TPRG1
3	chr3:188828906:I	188828906	CA	C	0.00255228	0.609419	LPP-TPRG1-AS2
3	rs6780339	188821946	C	A	0.00254434	0.611964	LPP-TPRG1-AS2
3	rs62291292	188445606	C	G	0.00252611	0.61449	LPP
3	rs2378471	188829042	A	G	0.00252166	0.617011	LPP-TPRG1-AS2
3	rs2378470	188825835	A	C	0.00247969	0.619491	LPP-TPRG1-AS2
3	rs2378467	188824356	T	C	0.00247169	0.621963	LPP-TPRG1-AS2
3	rs2378464	188822577	C	G	0.00245034	0.624413	LPP-TPRG1-AS2
3	rs62291270	188440671	A	C	0.0024493	0.626862	LPP
3	rs2378463	188822439	C	T	0.00244852	0.629311	LPP-TPRG1-AS2
3	rs17423016	189027284	A	G	0.00242887	0.63174	TPRG1-AS2-TPRG1
3	rs3843394	188566739	T	C	0.00241056	0.63415	LPP
3	rs1523051	188425185	C	G	0.00239976	0.63655	LPP
3	rs73196769	188442409	C	T	0.00238068	0.638931	LPP
3	rs73196757	188426930	T	G	0.00237382	0.641305	LPP
3	rs17614714	188429782	T	C	0.00233281	0.643637	LPP
3	rs3846195	188835032	C	T	0.00230606	0.645944	LPP-TPRG1-AS2
3	rs4432633	188830657	T	C	0.00229622	0.64824	LPP-TPRG1-AS2
3	chr3:188842331:I	188842331	GTGTA	G	0.00224832	0.650488	LPP-TPRG1-AS2
3	chr3:188437699:I	188437699	TTTG	T	0.0022377	0.652726	LPP
3	rs150990751	190118266	T	C	0.00218819	0.654914	CLDN16
3	rs62289873	188576450	G	T	0.00218408	0.657098	LPP
3	rs62291263	188437717	T	C	0.00213642	0.659234	LPP
3	rs28458907	189016621	G	A	0.00213544	0.66137	TPRG1-AS2-TPRG1
3	rs3856923	188844697	C	G	0.00213446	0.663504	LPP-TPRG1-AS2
3	rs1515078	189012573	C	A	0.00211149	0.665616	TPRG1-AS2-TPRG1
3	rs1513181	188574996	A	G	0.00210388	0.66772	LPP
3	rs2889905	188438326	G	C	0.00210199	0.669822	LPP
3	rs57987140	188981108	T	G	0.00207586	0.671898	TPRG1-AS2-TPRG1
3	rs3846189	188566517	G	A	0.00207402	0.673972	LPP
3	rs9839864	189023117	G	A	0.002054	0.676026	TPRG1-AS2-TPRG1
3	rs3846191	188574045	G	A	0.00204862	0.678074	LPP
3	rs12490086	188563702	A	G	0.0020397	0.680114	LPP
3	rs2378462	188820106	A	T	0.00202911	0.682143	LPP-TPRG1-AS2
3	rs3842907	188566878	A	G	0.00200827	0.684151	LPP
3	rs62291296	188451791	A	G	0.00200485	0.686156	LPP
3	rs7613250	189013517	G	A	0.00192138	0.688078	TPRG1-AS2-TPRG1
3	rs6797761	188561357	C	A	0.00191826	0.689996	LPP
3	rs34055812	189032313	C	G	0.00191359	0.691909	TPRG1-AS2-TPRG1
3	rs2378446	188568652	T	G	0.00187117	0.693781	LPP
3	chr3:189025981:I	189025981	TGATTCA	T	0.00183635	0.695617	TPRG1-AS2-TPRG1
3	rs60031712	188569280	C	G	0.00182786	0.697445	LPP
3	rs1877935	189010993	C	T	0.00181805	0.699263	TPRG1-AS2-TPRG1
3	chr3:188831710:D	188831710	T	TAATAA	0.00181527	0.701078	LPP-TPRG1-AS2
3	rs62290055	188427367	C	A	0.00181112	0.702889	LPP
3	rs9873322	189015532	G	A	0.00179064	0.70468	TPRG1-AS2-TPRG1
3	rs9873290	189015448	T	A	0.00178795	0.706468	TPRG1-AS2-TPRG1
3	rs28559951	188561404	T	C	0.00171094	0.708179	LPP
3	rs2378469	188825770	T	C	0.00170972	0.709888	LPP-TPRG1-AS2
3	chr3:188567462:D	188567462	T	TA	0.001668	0.711556	LPP
3	rs4393893	188836627	A	G	0.00161851	0.713175	LPP-TPRG1-AS2
3	rs1983273	188583627	T	C	0.00151676	0.714692	LPP
3	rs6801367	188820816	A	G	0.00144629	0.716138	LPP-TPRG1-AS2
3	rs4254647	188836630	A	G	0.0014144	0.717552	LPP-TPRG1-AS2
3	rs4687098	189554894	C	T	0.00141276	0.718965	MIR944-TP63
3	rs62290012	188401671	A	G	0.00141031	0.720376	LPP
3	rs35675072	189025093	A	G	0.00139661	0.721772	TPRG1-AS2-TPRG1
3	rs13092169	189864521	G	T	0.00137463	0.723147	LEPREL1-CLDN1
3	rs6444401	189553753	A	G	0.00136013	0.724507	MIR944-TP63
3	rs11719436	188407867	A	G	0.00135787	0.725865	LPP
3	rs10513828	188247866	T	C	0.00135562	0.72722	LPP
3	rs13080427	188850633	G	A	0.00134154	0.728562	LPP-TPRG1-AS2
3	rs4525856	188581424	A	C	0.00133136	0.729893	LPP
3	rs56337968	188402998	A	G	0.00132562	0.731219	LPP
3	rs13059203	190008813	T	G	0.00131499	0.732534	LEPREL1-CLDN1
3	rs74623213	189453601	A	G	0.00131219	0.733846	TP63-MIR944
3	rs6444334	188583276	G	C	0.00130109	0.735147	LPP
3	rs62290052	188420345	C	A	0.00129699	0.736444	LPP
3	rs1523052	188424929	G	C	0.00128415	0.737728	LPP
3	chr3:188577762:D	188577762	G	GATT	0.00127421	0.739003	LPP
3	rs9867318	189012108	C	T	0.0012305	0.740233	TPRG1-AS2-TPRG1
3	rs7639948	188546497	C	T	0.00117804	0.741411	LPP
3	chr3:188420113:D	188420113	T	TTTC	0.00117084	0.742582	LPP
3	rs2969261	189851644	C	T	0.00114508	0.743727	LEPREL1-CLDN1
3	rs4687126	189845963	T	C	0.00111999	0.744847	LEPREL1-CLDN1
3	rs17422816	189021709	T	C	0.00107223	0.745919	TPRG1-AS2-TPRG1
3	rs6785321	189024161	G	A	0.00107223	0.746991	TPRG1-AS2-TPRG1
3	rs17669928	188360043	G	A	0.00106319	0.748055	LPP
3	rs17615586	188461701	T	C	0.00106184	0.749116	LPP
3	rs13314543	189030474	A	G	0.00105917	0.750176	TPRG1-AS2-TPRG1
3	rs2378465	188823848	G	A	0.00104515	0.751221	LPP-TPRG1-AS2
3	rs62291295	188450956	C	T	0.00104299	0.752264	LPP
3	rs2378468	188825625	C	A	0.00104127	0.753305	LPP-TPRG1-AS2
3	rs9863054	189020692	A	G	0.00102443	0.754329	TPRG1-AS2-TPRG1
3	rs7653730	188828744	G	C	0.00101825	0.755348	LPP-TPRG1-AS2
3	rs7619804	188826832	A	G	0.00100774	0.756355	LPP-TPRG1-AS2
3	rs10446352	188827775	T	G	0.00100336	0.757359	LPP-TPRG1-AS2
3	rs3915009	188430400	A	C	0.000985864	0.758345	LPP
3	rs71310837	189520437	G	A	0.00098282	0.759327	TP63-MIR944
3	rs143362725	189075668	A	G	0.000968998	0.760296	TPRG1-AS2-MIR944
3	rs75900736	189467144	T	C	0.000963514	0.76126	TP63-MIR944
3	chr3:188420125:D	188420125	C	CTTCT	0.000939447	0.762199	LPP
3	rs17506500	189529533	A	G	0.000926544	0.763126	TP63-MIR944
3	rs73055246	189464345	C	T	0.000917604	0.764044	TP63-MIR944
3	rs11715710	189521192	G	A	0.000902784	0.764946	TP63-MIR944
3	rs17506395	189521319	G	T	0.000899943	0.765846	TP63-MIR944
3	rs873595	189517878	C	T	0.000886327	0.766733	TP63-MIR944
3	rs12632821	188586447	A	G	0.000885112	0.767618	LPP
3	rs67906287	189556696	G	A	0.000875212	0.768493	MIR944-TP63
3	rs145520059	189468784	T	A	0.00087314	0.769366	TP63-MIR944
3	chr3:189465195:D	189465195	G	GACA	0.000871963	0.770238	TP63-MIR944
3	rs116363857	189459272	G	A	0.000871082	0.771109	TP63-MIR944
3	rs59536222	189465801	C	A	0.000867867	0.771977	TP63-MIR944
3	rs55658259	188452534	T	C	0.000862945	0.77284	LPP
3	rs138740242	189468999	G	A	0.000841382	0.773681	TP63-MIR944
3	rs12634010	189469481	C	T	0.000836774	0.774518	TP63-MIR944
3	rs2378524	189536036	C	T	0.000833019	0.775351	TP63-MIR944
3	rs73196753	188422533	A	G	0.000832753	0.776184	LPP
3	rs56317823	188453192	A	G	0.000832486	0.777016	LPP
3	rs12489625	188507992	A	C	0.000819642	0.777836	LPP
3	rs12495383	188507780	G	A	0.000808459	0.778644	LPP
3	rs7432936	189535634	G	A	0.000807959	0.779452	TP63-MIR944
3	rs34785844	188507474	A	T	0.000804226	0.780257	LPP
3	rs78851543	189462198	T	G	0.000801265	0.781058	TP63-MIR944
3	rs13083021	189515987	G	A	0.000801265	0.781859	TP63-MIR944
3	rs6787482	189564705	T	C	0.000797598	0.782657	MIR944-TP63
3	rs2140293	188521959	C	T	0.000793484	0.78345	LPP
3	rs10937415	189535024	A	G	0.000792042	0.784242	TP63-MIR944
3	rs2167156	188977196	T	C	0.00078539	0.785028	TPRG1-AS2-TPRG1
3	rs56284105	188518000	C	T	0.000766124	0.785794	LPP
3	rs76022263	189464982	G	A	0.000766124	0.78656	TP63-MIR944
3	rs78953518	189465496	C	T	0.000763897	0.787324	TP63-MIR944
3	rs10937414	189534648	C	A	0.000755127	0.788079	TP63-MIR944
3	rs10513843	189515503	A	G	0.00074467	0.788824	TP63-MIR944
3	rs13075398	189534641	A	G	0.000738006	0.789562	TP63-MIR944
3	rs1000291	188982808	G	A	0.000737181	0.790299	TPRG1-AS2-TPRG1
3	rs4687018	188822175	A	G	0.000732683	0.791032	LPP-TPRG1-AS2
3	rs4558735	189535806	A	G	0.000732074	0.791764	TP63-MIR944
3	rs4686526	189467167	T	C	0.000728645	0.792492	TP63-MIR944
3	rs80149928	189467358	T	C	0.000727643	0.79322	TP63-MIR944
3	rs75753508	189469871	A	G	0.000724653	0.793945	TP63-MIR944
3	rs61044243	188522583	A	G	0.000717585	0.794662	LPP
3	rs56797577	188522585	A	G	0.000717391	0.79538	LPP
3	rs67956817	188524410	C	T	0.000717196	0.796097	LPP
3	rs2378444	188524623	A	G	0.000708195	0.796805	LPP
3	rs34308472	188555173	C	A	0.000705562	0.79751	LPP
3	rs13097225	188527586	A	G	0.000701648	0.798212	LPP
3	rs1568598	188530168	G	C	0.000699986	0.798912	LPP
3	rs12635455	188538096	C	T	0.000698331	0.79961	LPP
3	rs12495456	188532235	G	A	0.000696502	0.800307	LPP
3	rs869546	189517097	A	G	0.000695591	0.801003	TP63-MIR944
3	rs73196741	188405560	T	A	0.000685389	0.801688	LPP
3	rs10937370	188532830	T	C	0.000680318	0.802368	LPP
3	rs6785000	188552395	G	C	0.000676525	0.803045	LPP
3	rs79756027	190052065	G	A	0.000674646	0.803719	CLDN1-CLDN16
3	rs79243809	189532878	C	T	0.000673285	0.804393	TP63-MIR944
3	rs35431167	188520496	T	C	0.0006721	0.805065	LPP
3	rs11720810	189534621	T	C	0.000665082	0.80573	TP63-MIR944
3	rs13092734	188535352	C	T	0.000662449	0.806392	LPP
3	rs4687097	189540356	G	T	0.000662449	0.807055	TP63-MIR944
3	rs17447411	189548461	G	A	0.000661302	0.807716	MIR944-TP63
3	rs62292687	188533812	T	C	0.00065468	0.808371	LPP
3	rs73197812	189453286	T	C	0.000653882	0.809025	TP63-MIR944
3	rs16864145	188956882	C	A	0.000645705	0.80967	TPRG1-AS2
3	rs41444546	188532083	G	A	0.000640473	0.810311	LPP
3	rs116519155	190058965	T	C	0.000638953	0.81095	CLDN1-CLDN16
3	rs12638239	188526135	A	G	0.000638802	0.811589	LPP
3	rs111551150	190053052	T	C	0.000638802	0.812227	CLDN1-CLDN16
3	rs6797764	188561371	C	G	0.000638195	0.812866	LPP
3	rs16863620	188536690	A	G	0.000623146	0.813489	LPP
3	rs62291300	188467979	A	G	0.000620283	0.814109	LPP
3	rs2378472	188829698	C	T	0.000614921	0.814724	LPP-TPRG1-AS2
3	rs12492506	188511248	A	G	0.000614223	0.815338	LPP
3	rs77391824	190047561	G	A	0.000609794	0.815948	CLDN1-CLDN16
3	rs12497201	188298195	C	G	0.000606924	0.816555	LPP
3	rs484004	189954665	C	A	0.000601804	0.817157	LEPREL1-CLDN1
3	rs17447076	189533665	G	C	0.000598749	0.817755	TP63-MIR944
3	rs16848896	189851274	A	C	0.000590166	0.818346	LEPREL1-CLDN1
3	chr3:189242879:D	189242879	A	AC	0.000584337	0.81893	TPRG1-AS2-MIR944
3	rs74476190	190057475	G	A	0.000581343	0.819511	CLDN1-CLDN16
3	rs1597774	189241148	A	G	0.000580847	0.820092	TPRG1-AS2-MIR944
3	rs77165019	190056583	T	G	0.000579119	0.820671	CLDN1-CLDN16
3	rs74530173	189850926	C	T	0.000576184	0.821247	LEPREL1-CLDN1
3	rs9681574	189021198	G	A	0.000573761	0.821821	TPRG1-AS2-TPRG1
3	rs74915268	189477466	C	A	0.000571241	0.822392	TP63-MIR944
3	rs4686997	188539861	A	G	0.000569217	0.822962	LPP
3	rs6778700	189854676	A	G	0.000556713	0.823518	LEPREL1-CLDN1
3	rs13075375	189534583	A	G	0.000551232	0.82407	TP63-MIR944
3	rs13072973	189870241	G	A	0.000540712	0.82461	LEPREL1-CLDN1
3	rs10513830	188467216	G	C	0.000525664	0.825136	LPP
3	rs73888860	188358575	A	C	0.000515191	0.825651	LPP
3	rs17615467	188458803	G	A	0.000510261	0.826161	LPP
3	rs75266295	188329205	T	G	0.000502233	0.826664	LPP
3	chr3:189241848:D	189241848	T	TAACTC	0.000497385	0.827161	TPRG1-AS2-MIR944
3	chr3:189245986:D	189245986	T	TC	0.000496056	0.827657	TPRG1-AS2-MIR944
3	rs116031656	188972612	G	T	0.000486284	0.828143	TPRG1-AS2-TPRG1
3	rs62291352	188501073	G	C	0.000485777	0.828629	LPP
3	rs73196711	188366410	T	C	0.000481427	0.829111	LPP
3	rs73196777	188469699	A	G	0.000481261	0.829592	LPP
3	rs16863622	188541038	C	G	0.000472732	0.830065	LPP
3	rs6787097	189248514	T	C	0.00046637	0.830531	TPRG1-AS2-MIR944
3	rs62291303	188469742	T	C	0.000463831	0.830995	LPP
3	rs76163529	190066414	A	C	0.000462079	0.831457	CLDN1-CLDN16
3	rs146191048	188355544	T	A	0.00046117	0.831918	LPP
3	rs2204798	189270764	C	A	0.000459514	0.832378	TPRG1-AS2-MIR944
3	rs6762043	188469617	T	C	0.000438681	0.832816	LPP
3	rs13063446	189525101	A	G	0.000435448	0.833252	TP63-MIR944
3	rs1606844	188326532	G	A	0.000434647	0.833686	LPP
3	chr3:189918007:I	189918007	ATC	A	0.000434049	0.83412	LEPREL1-CLDN1
3	rs6810198	188381569	G	A	0.000425159	0.834546	LPP
3	rs4686994	188513486	G	A	0.000423767	0.834969	LPP
3	rs9822190	189031986	T	G	0.000419096	0.835388	TPRG1-AS2-TPRG1
3	rs12492482	188511172	A	G	0.000412559	0.835801	LPP
3	rs73199023	188536515	T	C	0.000412084	0.836213	LPP
3	rs62292681	188521355	C	T	0.000406527	0.83662	LPP
3	rs9818303	189533593	G	A	0.000406008	0.837026	TP63-MIR944
3	rs71308934	188526400	G	C	0.000403779	0.837429	LPP
3	rs58700021	189464611	T	C	0.000402082	0.837831	TP63-MIR944
3	rs9881595	189536660	G	A	0.000400679	0.838232	TP63-MIR944
3	rs11708474	190104524	C	T	0.000398458	0.838631	CLDN1-CLDN16
3	rs73192461	190115990	C	T	0.000395989	0.839027	CLDN16
3	rs9832339	189511291	G	A	0.000394469	0.839421	TP63-MIR944
3	rs2102711	189022881	C	T	0.000394416	0.839815	TPRG1-AS2-TPRG1
3	rs9822563	189032190	A	G	0.000391202	0.840207	TPRG1-AS2-TPRG1
3	rs35603374	189032331	G	A	0.000377461	0.840584	TPRG1-AS2-TPRG1
3	chr3:188524905:I	188524905	TTA	T	0.000375944	0.84096	LPP
3	rs34843755	189559742	T	C	0.000373476	0.841334	MIR944-TP63
3	chr3:188630535:I	188630535	G	GGAGA	0.000368177	0.841702	LPP-TPRG1-AS2
3	rs9855189	189031635	G	A	0.000363625	0.842065	TPRG1-AS2-TPRG1
3	rs17672313	188470634	G	A	0.000362045	0.842427	LPP
3	rs6444380	189230922	C	A	0.000360123	0.842787	TPRG1-AS2-MIR944
3	rs1991155	189237328	G	A	0.000359149	0.843147	TPRG1-AS2-MIR944
3	rs16864459	189226132	A	C	0.00035906	0.843506	TPRG1-AS2-MIR944
3	rs13082917	188584914	C	A	0.000355868	0.843862	LPP
3	rs3106336	189926886	A	G	0.000354618	0.844216	LEPREL1-CLDN1
3	chr3:189029880:I	189029880	TTC	T	0.000353803	0.84457	TPRG1-AS2-TPRG1
3	rs1818842	188456040	T	C	0.000350333	0.84492	LPP
3	rs13066783	188520831	C	T	0.000345913	0.845266	LPP
3	rs838683	189913099	A	G	0.000339955	0.845606	LEPREL1-CLDN1
3	rs9880894	188582132	T	G	0.000334177	0.84594	LPP
3	rs9817297	189533024	G	A	0.00033185	0.846272	TP63-MIR944
3	chr3:188995298:D	188995298	G	GT	0.000330996	0.846603	TPRG1-AS2-TPRG1
3	rs3846187	188528595	A	G	0.000330736	0.846934	LPP
3	rs67311295	188530502	T	C	0.000329888	0.847264	LPP
3	rs62292685	188530802	A	G	0.000329704	0.847594	LPP
3	rs28548235	188561333	C	T	0.000327443	0.847921	LPP
3	rs77679907	189414700	T	C	0.000327118	0.848248	TP63-MIR944
3	rs4687125	189843080	T	C	0.000326325	0.848574	LEPREL1-CLDN1
3	rs13071824	189882811	G	A	0.000322809	0.848897	LEPREL1-CLDN1
3	rs62289654	189292482	T	C	0.000322424	0.84922	TPRG1-AS2-MIR944
3	rs13073084	188548036	T	C	0.000321308	0.849541	LPP
3	chr3:188524906:I	188524906	TA	T	0.000316689	0.849858	LPP
3	chr3:189908341:D	189908341	TC	T	0.000316017	0.850174	LEPREL1-CLDN1
3	rs7340541	189528593	C	T	0.000314615	0.850488	TP63-MIR944
3	rs9876347	188581788	T	C	0.000311755	0.8508	LPP
3	rs34768593	188965532	T	C	0.000310943	0.851111	TPRG1-AS2-TPRG1
3	rs7622518	189008969	G	C	0.00030879	0.85142	TPRG1-AS2-TPRG1
3	rs2944392	189899906	A	G	0.000306669	0.851726	LEPREL1-CLDN1
3	rs73056774	188378741	A	C	0.000306418	0.852033	LPP
3	rs9848261	189033565	C	T	0.000304023	0.852337	TPRG1-AS2-TPRG1
3	rs146170387	189251031	C	A	0.000303992	0.852641	TPRG1-AS2-MIR944
3	rs17672106	188465580	A	G	0.000301063	0.852942	LPP
3	rs62291335	188471088	G	T	0.0003004	0.853242	LPP
3	chr3:188572248:D	188572248	C	CAG	0.00030028	0.853543	LPP
3	chr3:188572245:D	188572245	G	GCA	0.00030019	0.853843	LPP
3	rs13087217	188507904	G	A	0.000297427	0.85414	LPP
3	chr3:189455054:I	189455054	AG	A	0.000296197	0.854436	TP63-MIR944
3	rs186445098	189455061	T	A	0.000296197	0.854733	TP63-MIR944
3	rs13079477	188540034	C	T	0.000295673	0.855028	LPP
3	chr3:188541579:D	188541579	A	AAATTTT	0.000294574	0.855323	LPP
3	rs3915027	189907684	G	T	0.000294458	0.855617	LEPREL1-CLDN1
3	chr3:189566030:I	189566030	CT	C	0.000286685	0.855904	MIR944-TP63
3	rs16864458	189226081	A	G	0.000286549	0.856191	TPRG1-AS2-MIR944
3	rs16865414	190077475	C	G	0.000284716	0.856475	CLDN1-CLDN16
3	rs13097990	188544899	A	G	0.000278726	0.856754	LPP
3	rs10937377	188638678	A	G	0.000277759	0.857032	LPP-TPRG1-AS2
3	rs4686497	188641507	A	G	0.000274676	0.857306	LPP-TPRG1-AS2
3	rs1105599	189056764	G	C	0.000273885	0.85758	TPRG1-AS2-MIR944
3	rs9819892	189910072	G	A	0.000273763	0.857854	LEPREL1-CLDN1
3	rs36125575	189534643	C	T	0.000271859	0.858126	TP63-MIR944
3	rs74706274	189053097	A	T	0.000271039	0.858397	TPRG1-AS2-MIR944
3	chr3:189466940:I	189466940	CA	C	0.000269247	0.858666	TP63-MIR944
3	rs9826998	188348432	A	C	0.000267808	0.858934	LPP
3	rs11404731	188507434	CAG	C	0.000265716	0.8592	LPP
3	rs839071	189867441	T	C	0.000265026	0.859465	LEPREL1-CLDN1
3	rs34690149	188528022	A	G	0.000264113	0.859729	LPP
3	rs11718081	189905022	G	A	0.000260747	0.85999	LEPREL1-CLDN1
3	rs80021524	189063179	T	A	0.000260306	0.86025	TPRG1-AS2-MIR944
3	rs13093878	189073963	C	T	0.000259428	0.860509	TPRG1-AS2-MIR944
3	rs17283813	188639695	A	G	0.000256189	0.860766	LPP-TPRG1-AS2
3	rs11708746	189615080	G	A	0.000255552	0.861021	MIR944-LEPREL1
3	rs9848015	188352241	A	C	0.000252623	0.861274	LPP
3	rs13340153	190070819	T	C	0.00024757	0.861521	CLDN1-CLDN16
3	chr3:189534805:D	189534805	AC	A	0.000245804	0.861767	TP63-MIR944
3	rs9828373	189033688	A	C	0.000243682	0.862011	TPRG1-AS2-TPRG1
3	rs501443	189858976	T	C	0.00024292	0.862254	LEPREL1-CLDN1
3	rs75744568	188619206	A	C	0.000242731	0.862496	LPP-TPRG1-AS2
3	rs557820	189864484	C	T	0.000242352	0.862739	LEPREL1-CLDN1
3	rs10513837	189052464	C	T	0.000241412	0.86298	TPRG1-AS2-MIR944
3	rs76618067	190073152	T	A	0.000241412	0.863222	CLDN1-CLDN16
3	rs146509482	188207595	G	A	0.000241225	0.863463	LPP
3	rs9875124	189010687	A	G	0.000237911	0.863701	TPRG1-AS2-TPRG1
3	rs2360695	189101717	G	A	0.000235578	0.863936	TPRG1-AS2-MIR944
3	rs35508574	189869288	T	G	0.000235578	0.864172	LEPREL1-CLDN1
3	rs13084159	188555493	G	A	0.00023312	0.864405	LPP
3	rs1425102	190074644	G	A	0.000232774	0.864638	CLDN1-CLDN16
3	rs145546861	189019843	T	C	0.000231913	0.86487	TPRG1-AS2-TPRG1
3	rs28698785	189870695	G	A	0.000231741	0.865101	LEPREL1-CLDN1
3	rs7653554	189870876	G	T	0.000231399	0.865333	LEPREL1-CLDN1
3	rs55906445	188512196	T	G	0.000230548	0.865563	LPP
3	rs9864869	189871351	A	C	0.00023021	0.865794	LEPREL1-CLDN1
3	rs7619939	189871360	T	A	0.00023021	0.866024	LEPREL1-CLDN1
3	rs9809709	189871426	C	T	0.000230041	0.866254	LEPREL1-CLDN1
3	rs1593263	189240770	G	C	0.000229537	0.866483	TPRG1-AS2-MIR944
3	rs34733772	188513028	T	C	0.000229369	0.866713	LPP
3	rs9865807	189871746	C	G	0.000229369	0.866942	LEPREL1-CLDN1
3	rs9810346	189871770	G	T	0.000229369	0.867172	LEPREL1-CLDN1
3	rs9869386	189871889	T	C	0.000229369	0.867401	LEPREL1-CLDN1
3	rs9820008	189873280	A	T	0.000229201	0.86763	LEPREL1-CLDN1
3	rs9820164	189873394	C	T	0.000229201	0.867859	LEPREL1-CLDN1
3	rs7651395	189873991	A	G	0.000228868	0.868088	LEPREL1-CLDN1
3	rs13323056	189875289	A	G	0.000228701	0.868317	LEPREL1-CLDN1
3	rs7640513	189409145	G	A	0.000228202	0.868545	TP63-MIR944
3	chr3:189024632:I	189024632	GA	G	0.000225908	0.868771	TPRG1-AS2-TPRG1
3	rs4687008	188643038	C	T	0.000224779	0.868996	LPP-TPRG1-AS2
3	rs67944173	189905755	A	G	0.000224779	0.869221	LEPREL1-CLDN1
3	rs28652687	189870344	T	C	0.000222873	0.869443	LEPREL1-CLDN1
3	rs35402620	189869209	C	T	0.000222716	0.869666	LEPREL1-CLDN1
3	rs4686530	189545922	T	C	0.000222558	0.869889	TP63-MIR944
3	rs34784272	189869408	T	A	0.000222402	0.870111	LEPREL1-CLDN1
3	rs12330208	189869596	G	A	0.000221933	0.870333	LEPREL1-CLDN1
3	rs12330637	189869600	T	G	0.000221933	0.870555	LEPREL1-CLDN1
3	rs9823512	189023742	G	T	0.000221001	0.870776	TPRG1-AS2-TPRG1
3	chr3:190073694:I	190073694	AT	A	0.000220693	0.870997	CLDN1-CLDN16
3	chr3:189845766:I	189845766	G	GAC	0.000220539	0.871217	LEPREL1-CLDN1
3	rs71310850	189869500	G	A	0.000219315	0.871436	LEPREL1-CLDN1
3	rs3106807	189814339	C	T	0.00021886	0.871655	LEPREL1
3	chr3:189917531:I	189917531	GA	G	0.000216912	0.871872	LEPREL1-CLDN1
3	rs2378564	189930564	G	T	0.000216912	0.872089	LEPREL1-CLDN1
3	rs6806116	189855743	G	A	0.000212985	0.872302	LEPREL1-CLDN1
3	rs77379409	190079144	A	G	0.000212416	0.872515	CLDN1-CLDN16
3	rs17429833	190040008	G	C	0.000211991	0.872727	CLDN1
3	rs13087629	188568042	A	G	0.00021185	0.872938	LPP
3	rs78979397	189078367	T	G	0.000208253	0.873147	TPRG1-AS2-MIR944
3	rs16865153	189914330	T	C	0.000207442	0.873354	LEPREL1-CLDN1
3	rs57827828	188380772	A	G	0.000207307	0.873561	LPP
3	rs6767831	189231865	C	T	0.000207173	0.873769	TPRG1-AS2-MIR944
3	rs839070	189867466	T	C	0.000207173	0.873976	LEPREL1-CLDN1
3	rs13073958	188518207	A	G	0.00020518	0.874181	LPP
3	rs7640138	189019953	T	C	0.000204394	0.874385	TPRG1-AS2-TPRG1
3	rs62279940	189506188	A	G	0.000203874	0.874589	TP63-MIR944
3	rs77528785	189077424	G	A	0.000203357	0.874793	TPRG1-AS2-MIR944
3	rs78398124	189078435	A	T	0.000202843	0.874995	TPRG1-AS2-MIR944
3	rs17673195	188556134	G	A	0.000202714	0.875198	LPP
3	rs17616827	188557408	A	G	0.000200063	0.875398	LPP
3	rs10433489	189912030	T	C	0.000198827	0.875597	LEPREL1-CLDN1
3	chr3:189016853:D	189016853	T	TTTTTC	0.000198582	0.875796	TPRG1-AS2-TPRG1
3	rs7610450	189806034	C	T	0.000197972	0.875994	LEPREL1
3	rs17673249	188557865	T	C	0.00019785	0.876191	LPP
3	rs16864533	189250919	G	A	0.000197245	0.876389	TPRG1-AS2-MIR944
3	rs7624251	189565689	G	A	0.000196884	0.876586	MIR944-TP63
3	rs11708753	189615131	T	A	0.000196644	0.876782	MIR944-LEPREL1
3	rs145760526	190040639	T	C	0.000195572	0.876978	CLDN1-CLDN16
3	rs77279232	190014883	A	T	0.000194278	0.877172	LEPREL1-CLDN1
3	rs3106810	189861107	G	T	0.000193813	0.877366	LEPREL1-CLDN1
3	chr3:190016584:D	190016584	A	AT	0.00019243	0.877558	LEPREL1-CLDN1
3	rs73199057	188622951	T	G	0.000191294	0.87775	LPP-TPRG1-AS2
3	rs9809476	189850297	G	C	0.000191182	0.877941	LEPREL1-CLDN1
3	rs6764466	188364893	G	C	0.00019062	0.878131	LPP
3	rs11720358	189578250	A	G	0.00018995	0.878321	MIR944-TP63
3	rs2944387	189861171	G	A	0.000189618	0.878511	LEPREL1-CLDN1
3	rs77699357	189815302	G	T	0.000189066	0.8787	LEPREL1
3	rs191635007	190069943	A	T	0.000188408	0.878888	CLDN1-CLDN16
3	chr3:189679952:I	189679952	TC	T	0.00018819	0.879077	LEPREL1
3	rs2667689	189860721	G	A	0.00018819	0.879265	LEPREL1-CLDN1
3	rs2969252	189861309	C	T	0.000186679	0.879451	LEPREL1-CLDN1
3	rs13067593	188584679	G	A	0.000186253	0.879638	LPP
3	rs6805072	188367852	G	C	0.000184357	0.879822	LPP
3	rs138869098	190012468	G	A	0.000181693	0.880004	LEPREL1-CLDN1
3	rs78242461	190019561	G	A	0.00018099	0.880185	LEPREL1-CLDN1
3	chr3:188566269:D	188566269	C	CG	0.000180392	0.880365	LPP
3	rs1895663	189239521	A	G	0.000179308	0.880544	TPRG1-AS2-MIR944
3	rs1364593	189230204	A	G	0.00017843	0.880723	TPRG1-AS2-MIR944
3	rs13088221	188559418	A	T	0.000178334	0.880901	LPP
3	rs2196526	189985263	G	A	0.000177947	0.881079	LEPREL1-CLDN1
3	rs9845550	189855378	G	A	0.000177755	0.881257	LEPREL1-CLDN1
3	rs3106809	189861813	G	A	0.00017718	0.881434	LEPREL1-CLDN1
3	chr3:189079503:D	189079503	C	CCA	0.000176137	0.88161	TPRG1-AS2-MIR944
3	rs491074	189869291	G	A	0.000175855	0.881786	LEPREL1-CLDN1
3	rs7610141	189805734	C	T	0.000175107	0.881961	LEPREL1
3	rs16865190	189950257	T	C	0.000175014	0.882136	LEPREL1-CLDN1
3	rs13322261	189240705	T	G	0.000174366	0.882311	TPRG1-AS2-MIR944
3	rs35264612	189920696	T	C	0.00017409	0.882485	LEPREL1-CLDN1
3	rs74937408	189925911	A	T	0.000173815	0.882659	LEPREL1-CLDN1
3	rs77524175	189926551	T	G	0.000173815	0.882832	LEPREL1-CLDN1
3	rs77937220	189935527	A	G	0.00017345	0.883006	LEPREL1-CLDN1
3	rs115698610	189937437	C	A	0.000172905	0.883179	LEPREL1-CLDN1
3	rs16865158	189915730	T	A	0.000171559	0.88335	LEPREL1-CLDN1
3	rs9814031	189850849	T	C	0.000170851	0.883521	LEPREL1-CLDN1
3	chr3:189428276:I	189428276	AT	A	0.000170499	0.883692	TP63-MIR944
3	rs78610893	189976258	T	C	0.00016928	0.883861	LEPREL1-CLDN1
3	rs13069402	189864525	T	C	0.000168763	0.88403	LEPREL1-CLDN1
3	rs62291339	188474806	A	G	0.000168592	0.884198	LPP
3	chr3:189959735:D	189959735	C	CA	0.000167656	0.884366	LEPREL1-CLDN1
3	rs78556006	188330069	A	G	0.000167066	0.884533	LPP
3	rs79150444	189067810	C	A	0.0001659	0.884699	TPRG1-AS2-MIR944
3	rs3732920	189688569	A	C	0.000165817	0.884865	LEPREL1
3	rs9855658	189857050	C	A	0.000165488	0.88503	LEPREL1-CLDN1
3	rs17489503	189056732	C	T	0.000165242	0.885195	TPRG1-AS2-MIR944
3	rs2944385	189861477	C	T	0.0001633	0.885359	LEPREL1-CLDN1
3	chr3:190015352:D	190015352	T	TATATA	0.000162902	0.885522	LEPREL1-CLDN1
3	rs13073967	188548308	A	G	0.000162034	0.885684	LPP
3	rs73199032	188561672	C	G	0.000160557	0.885844	LPP
3	rs7430922	190004344	A	C	0.00015964	0.886004	LEPREL1-CLDN1
3	rs6803332	189580406	C	T	0.000158809	0.886163	MIR944-TP63
3	rs62289867	188566621	A	G	0.000158734	0.886321	LPP
3	rs17672236	188469358	A	G	0.000158509	0.88648	LPP
3	rs13074477	188569643	C	T	0.000158509	0.886638	LPP
3	rs12497255	188386467	G	A	0.000157988	0.886796	LPP
3	rs62289963	188341831	C	G	0.000157176	0.886954	LPP
3	rs13095801	188481466	T	G	0.000156663	0.88711	LPP
3	rs73196770	188444788	G	A	0.0001563	0.887267	LPP
3	rs9841914	189031971	T	C	0.000156082	0.887423	TPRG1-AS2-TPRG1
3	rs113966289	189825062	T	C	0.00015601	0.887579	LEPREL1
3	rs2667707	189876865	T	A	0.000155578	0.887734	LEPREL1-CLDN1
3	rs11715620	188563772	G	T	0.00015522	0.887889	LPP
3	rs7619549	189522258	A	G	0.000153248	0.888043	TP63-MIR944
3	rs7628823	188577692	C	T	0.000152763	0.888195	LPP
3	rs138588705	189068680	A	T	0.000152077	0.888347	TPRG1-AS2-MIR944
3	rs1398644	188444376	A	G	0.000151737	0.888499	LPP
3	rs17423976	189060510	T	C	0.000151398	0.888651	TPRG1-AS2-MIR944
3	rs1019440	190182522	C	T	0.000151127	0.888802	TMEM207-IL1RAP
3	rs11709497	188443536	A	C	0.000150993	0.888953	LPP
3	rs6444381	189231017	C	G	0.000150058	0.889103	TPRG1-AS2-MIR944
3	rs9808992	189879936	A	G	0.000150058	0.889253	LEPREL1-CLDN1
3	rs3109332	189912733	C	T	0.000150058	0.889403	LEPREL1-CLDN1
3	rs6775310	189075833	C	A	0.000149859	0.889553	TPRG1-AS2-MIR944
3	rs79492311	189068777	C	G	0.000149661	0.889702	TPRG1-AS2-MIR944
3	rs1849475	188569898	A	G	0.000149464	0.889852	LPP
3	rs56316113	188511796	T	C	0.000149267	0.890001	LPP
3	rs17673130	188555289	G	A	0.000149136	0.89015	LPP
3	rs35360008	188512387	A	G	0.00014868	0.890299	LPP
3	rs13063074	189863098	A	G	0.00014855	0.890448	LEPREL1-CLDN1
3	rs141342954	189697139	T	C	0.000148355	0.890596	LEPREL1
3	rs4686549	190142765	C	A	0.000148097	0.890744	CLDN16-TMEM207
3	rs67563589	188564574	C	G	0.000147265	0.890891	LPP
3	rs147980803	189398466	A	G	0.000147074	0.891038	TP63-MIR944
3	rs2378528	189581192	T	G	0.000146631	0.891185	MIR944-TP63
3	rs7612998	189845608	T	C	0.000145879	0.891331	LEPREL1-CLDN1
3	rs6785685	189230306	A	G	0.000145693	0.891477	TPRG1-AS2-MIR944
3	rs145636456	189862775	G	C	0.00014563	0.891622	LEPREL1-CLDN1
3	rs505974	189906773	C	T	0.000145444	0.891768	LEPREL1-CLDN1
3	rs1913719	189574717	G	T	0.000145197	0.891913	MIR944-TP63
3	chr3:189806268:I	189806268	GAA	G	0.000145012	0.892058	LEPREL1
3	rs6444379	189230493	A	G	0.000144705	0.892203	TPRG1-AS2-MIR944
3	rs2667713	189873726	C	T	0.000144583	0.892347	LEPREL1-CLDN1
3	rs893054	189874202	A	G	0.000144461	0.892492	LEPREL1-CLDN1
3	rs893053	189874305	T	C	0.000144461	0.892636	LEPREL1-CLDN1
3	rs2667708	189874553	G	A	0.0001444	0.89278	LEPREL1-CLDN1
3	rs526335	189874990	A	C	0.000144339	0.892925	LEPREL1-CLDN1
3	rs487737	189875574	G	A	0.000144096	0.893069	LEPREL1-CLDN1
3	rs2575820	189875642	A	G	0.000144096	0.893213	LEPREL1-CLDN1
3	rs2675435	189875706	G	A	0.000144096	0.893357	LEPREL1-CLDN1
3	rs488930	189875392	T	G	0.000144035	0.893501	LEPREL1-CLDN1
3	rs510797	189872275	G	A	0.000143854	0.893645	LEPREL1-CLDN1
3	rs4553958	190084208	A	G	0.000143854	0.893789	CLDN1-CLDN16
3	chr3:189924829:I	189924829	GT	G	0.000143312	0.893932	LEPREL1-CLDN1
3	rs56059400	189583088	A	G	0.000143192	0.894075	MIR944-TP63
3	rs710523	189647339	T	A	0.000143133	0.894218	MIR944-LEPREL1
3	rs692909	189873465	A	G	0.000143013	0.894361	LEPREL1-CLDN1
3	rs488811	189875427	A	G	0.00014236	0.894504	LEPREL1-CLDN1
3	rs13075892	189534806	C	A	0.000141655	0.894645	TP63-MIR944
3	chr3:188331086:D	188331086	C	CTA	0.000140612	0.894786	LPP
3	rs10937357	188297906	G	A	0.000140154	0.894926	LPP
3	rs2969256	189876156	A	G	0.000139983	0.895066	LEPREL1-CLDN1
3	rs35623115	188577099	C	T	0.000139926	0.895206	LPP
3	rs79402383	188330127	G	A	0.000139473	0.895346	LPP
3	rs78391878	189666841	A	G	0.000137967	0.895484	MIR944-LEPREL1
3	rs35922237	188566740	A	G	0.0001372	0.895621	LPP
3	rs6803123	188383234	T	C	0.000136604	0.895757	LPP
3	rs62289960	188338691	T	C	0.000136388	0.895894	LPP
3	rs9844635	189892072	T	C	0.000136281	0.89603	LEPREL1-CLDN1
3	rs6774425	188614047	A	G	0.000135906	0.896166	LPP-TPRG1-AS2
3	rs9840755	188569714	T	G	0.000135693	0.896302	LPP
3	rs13087054	188567993	G	A	0.00013564	0.896437	LPP
3	rs9873361	189228321	G	T	0.000135481	0.896573	TPRG1-AS2-MIR944
3	rs9834431	188568052	A	G	0.000135375	0.896708	LPP
3	rs13080902	188573860	T	G	0.000135164	0.896843	LPP
3	rs6767124	189228029	T	C	0.000133913	0.896977	TPRG1-AS2-MIR944
3	rs6444378	189227789	T	A	0.000133758	0.897111	TPRG1-AS2-MIR944
3	rs80135986	189559096	C	T	0.00013345	0.897244	MIR944-TP63
3	rs34144575	188582472	T	C	0.000133092	0.897378	LPP
3	rs1318151	189874579	T	C	0.000132787	0.89751	LEPREL1-CLDN1
3	rs2046693	189227476	C	T	0.000132585	0.897643	TPRG1-AS2-MIR944
3	rs1554556	189943719	T	C	0.000132434	0.897775	LEPREL1-CLDN1
3	rs6797709	189245545	G	A	0.000131385	0.897907	TPRG1-AS2-MIR944
3	rs73199038	188581584	A	G	0.000131237	0.898038	LPP
3	rs4687051	189245753	C	T	0.000131237	0.898169	TPRG1-AS2-MIR944
3	rs3773926	189583298	G	A	0.000131188	0.8983	MIR944-TP63
3	rs994795	190178279	T	C	0.000131138	0.898432	TMEM207-IL1RAP
3	rs10433490	189912222	A	G	0.000130746	0.898562	LEPREL1-CLDN1
3	rs56069876	189452063	T	C	0.000130112	0.898692	TP63-MIR944
3	rs9834698	189022142	A	G	0.000129871	0.898822	TPRG1-AS2-TPRG1
3	rs1877547	188584186	A	G	0.000129678	0.898952	LPP
3	rs193174646	189860332	A	G	0.000129534	0.899081	LEPREL1-CLDN1
3	chr3:189860889:D	189860889	C	CA	0.000129486	0.899211	LEPREL1-CLDN1
3	rs7647662	189017265	T	C	0.000127322	0.899338	TPRG1-AS2-TPRG1
3	rs66966540	188573196	C	A	0.000127276	0.899466	LPP
3	rs35300952	188572797	G	A	0.000127184	0.899593	LPP
3	rs184711905	188353902	T	C	0.000127138	0.89972	LPP
3	rs3914270	188561017	T	C	0.000127138	0.899847	LPP
3	rs62289699	189068548	A	G	0.000126771	0.899974	TPRG1-AS2-MIR944
3	rs34173268	188633110	T	C	0.000126634	0.9001	LPP-TPRG1-AS2
3	rs6444365	189027716	A	G	0.000126542	0.900227	TPRG1-AS2-TPRG1
3	rs35687668	188573711	G	T	0.000126497	0.900353	LPP
3	rs9860309	190201559	G	A	0.000126179	0.90048	TMEM207-IL1RAP
3	chr3:189806266:I	189806266	TAG	T	0.000126089	0.900606	LEPREL1
3	rs6807437	189245289	T	C	0.000125639	0.900731	TPRG1-AS2-MIR944
3	rs9818813	189857353	T	G	0.000125415	0.900857	LEPREL1-CLDN1
3	chr3:189161378:I	189161378	AT	A	0.000124837	0.900982	TPRG1-AS2-MIR944
3	rs9819136	189881869	T	C	0.000124617	0.901106	LEPREL1-CLDN1
3	rs1996901	189976937	G	C	0.000124178	0.90123	LEPREL1-CLDN1
3	rs74466306	189880714	A	G	0.000123743	0.901354	LEPREL1-CLDN1
3	rs4577442	189885975	C	T	0.000123699	0.901478	LEPREL1-CLDN1
3	rs113495037	189051167	A	C	0.000123526	0.901601	TPRG1-AS2-MIR944
3	rs79325358	188586923	A	G	0.000123182	0.901725	LPP
3	rs9813798	189856718	A	C	0.000123053	0.901848	LEPREL1-CLDN1
3	rs9824631	189888712	A	G	0.000122584	0.90197	LEPREL1-CLDN1
3	rs4687111	189660500	C	A	0.000122499	0.902093	MIR944-LEPREL1
3	rs73891330	189105855	A	G	0.000122288	0.902215	TPRG1-AS2-MIR944
3	rs9830140	188655811	A	G	0.000122203	0.902337	LPP-TPRG1-AS2
3	rs66506558	188580731	A	G	0.000121867	0.902459	LPP
3	chr3:189819451:D	189819451	T	TA	0.000121658	0.902581	LEPREL1
3	rs1436652	189998942	A	G	0.000121658	0.902702	LEPREL1-CLDN1
3	rs9290908	189668069	T	C	0.000121533	0.902824	MIR944-LEPREL1
3	rs9290909	189670240	A	G	0.000121283	0.902945	MIR944-LEPREL1
3	rs74702496	188574297	A	G	0.000121242	0.903066	LPP
3	rs28380370	188566775	A	G	0.000120994	0.903187	LPP
3	rs9822201	189032004	G	A	0.000120216	0.903308	TPRG1-AS2-TPRG1
3	rs16865176	189946238	A	G	0.000119932	0.903428	LEPREL1-CLDN1
3	rs73190550	189962727	G	C	0.00011969	0.903547	LEPREL1-CLDN1
3	chr3:189946580:D	189946580	AT	A	0.000119649	0.903667	LEPREL1-CLDN1
3	rs35385157	189442766	A	G	0.000119448	0.903786	TP63-MIR944
3	rs696064	189662515	C	A	0.000119409	0.903906	MIR944-LEPREL1
3	chr3:189667006:D	189667006	T	TTTTC	0.000119328	0.904025	MIR944-LEPREL1
3	rs573533	189875918	T	C	0.000118613	0.904144	LEPREL1-CLDN1
3	rs572605	189876025	T	C	0.000118573	0.904262	LEPREL1-CLDN1
3	rs572569	189876033	A	G	0.000118573	0.904381	LEPREL1-CLDN1
3	rs6768952	188408322	G	T	0.000118455	0.904499	LPP
3	rs117951938	188710053	A	G	0.000118219	0.904618	LPP-TPRG1-AS2
3	rs2944384	189851638	A	T	0.000118102	0.904736	LEPREL1-CLDN1
3	rs67071078	188515663	C	G	0.000117364	0.904853	LPP
3	chr3:188515411:I	188515411	ATTGAAATGC	A	0.000117287	0.90497	LPP
3	rs28649489	188564301	A	G	0.000116675	0.905087	LPP
3	rs73199007	188511941	C	T	0.000116447	0.905203	LPP
3	rs67922450	188510051	A	G	0.000116333	0.90532	LPP
3	rs35104900	188511113	C	G	0.000116258	0.905436	LPP
3	rs113636851	188610146	G	T	0.000116258	0.905552	LPP-TPRG1-AS2
3	rs114196277	188458771	G	A	0.000115769	0.905668	LPP
3	rs7646396	189012799	T	C	0.000115694	0.905784	TPRG1-AS2-TPRG1
3	chr3:188509214:D	188509214	C	CAT	0.000115545	0.905899	LPP
3	rs2969254	189876118	G	A	0.000115359	0.906015	LEPREL1-CLDN1
3	rs3773935	189689230	T	A	0.000114916	0.90613	LEPREL1
3	rs35377125	188508877	C	T	0.000114622	0.906244	LPP
3	rs75877747	188741249	A	G	0.000114549	0.906359	LPP-TPRG1-AS2
3	rs2969255	189876130	A	G	0.000114403	0.906473	LEPREL1-CLDN1
3	rs1425105	190088922	A	C	0.000114185	0.906587	CLDN1-CLDN16
3	rs11715911	188353968	T	C	0.000113896	0.906701	LPP
3	rs16848816	189106616	G	A	0.00011325	0.906814	TPRG1-AS2-MIR944
3	rs6797146	189075327	A	G	0.000113214	0.906928	TPRG1-AS2-MIR944
3	rs7617546	189032511	G	A	0.000113002	0.907041	TPRG1-AS2-TPRG1
3	rs1512044	188624425	A	G	0.00011286	0.907154	LPP-TPRG1-AS2
3	rs1426263	188239658	G	C	0.000112754	0.907266	LPP
3	rs3108306	189686805	A	G	0.000112578	0.907379	LEPREL1
3	rs58609680	189589047	A	G	0.000112018	0.907491	MIR944-TP63
3	rs59825104	189589055	T	C	0.000112018	0.907603	MIR944-TP63
3	rs55692371	188505101	C	G	0.000111879	0.907715	LPP
3	rs55654374	188505102	A	G	0.000111879	0.907827	LPP
3	rs76026488	189817355	T	A	0.000111568	0.907938	LEPREL1
3	rs145888121	189865111	C	T	0.000111465	0.90805	LEPREL1-CLDN1
3	rs16864324	189106781	C	T	0.000110952	0.908161	TPRG1-AS2-MIR944
3	chr3:189820444:D	189820444	A	AAC	0.00011085	0.908271	LEPREL1
3	rs6762714	188470238	T	C	0.000110646	0.908382	LPP
3	rs76469721	189817028	A	C	0.000110511	0.908493	LEPREL1
3	rs7636947	190017339	T	A	0.000110477	0.908603	LEPREL1-CLDN1
3	rs17429138	189245593	G	A	0.000110108	0.908713	TPRG1-AS2-MIR944
3	rs77117144	189816876	A	G	0.000110008	0.908823	LEPREL1
3	rs34025690	188616752	T	C	0.000109941	0.908933	LPP-TPRG1-AS2
3	rs4687035	189020166	C	T	0.000109708	0.909043	TPRG1-AS2-TPRG1
3	rs710534	189660267	A	C	0.000109675	0.909153	MIR944-LEPREL1
3	rs9290911	189674483	G	A	0.000108917	0.909261	MIR944-LEPREL1
3	rs112182850	189818012	C	A	0.00010843	0.90937	LEPREL1
3	rs518363	189958711	T	C	0.000107564	0.909477	LEPREL1-CLDN1
3	rs76765753	189819036	C	T	0.000107469	0.909585	LEPREL1
3	rs13094577	189076126	A	G	0.000107405	0.909692	TPRG1-AS2-MIR944
3	rs837583	189651098	A	C	0.000107279	0.9098	MIR944-LEPREL1
3	rs570727	189876242	T	C	0.000106901	0.909907	LEPREL1-CLDN1
3	rs569722	189876367	T	G	0.000106124	0.910013	LEPREL1-CLDN1
3	rs58246207	189569321	A	G	0.000106063	0.910119	MIR944-TP63
3	rs76742324	189818344	A	G	0.000105694	0.910224	LEPREL1
3	rs79666261	189818194	G	A	0.000105147	0.91033	LEPREL1
3	rs12632231	189842317	G	A	0.000104607	0.910434	LEPREL1-CLDN1
3	rs2378441	188443339	G	T	0.000104043	0.910538	LPP
3	rs80220971	189557650	T	C	0.000103544	0.910642	MIR944-TP63
3	rs7614997	189467641	A	G	0.000103369	0.910745	TP63-MIR944
3	rs35218873	189242978	C	A	0.000103224	0.910848	TPRG1-AS2-MIR944
3	rs12496092	189860379	A	T	0.000102935	0.910951	LEPREL1-CLDN1
3	rs112396952	189818107	A	G	0.000102505	0.911054	LEPREL1
3	rs9834976	189890602	A	G	0.000102448	0.911156	LEPREL1-CLDN1
3	rs7632961	189894365	A	T	0.000102419	0.911259	LEPREL1-CLDN1
3	chr3:189946582:D	189946582	T	TA	0.00010174	0.91136	LEPREL1-CLDN1
3	rs2012202	189961559	T	A	0.000101516	0.911462	LEPREL1-CLDN1
3	rs35046480	188504622	A	G	0.000101154	0.911563	LPP
3	rs9290910	189672596	A	G	0.000100713	0.911664	MIR944-LEPREL1
3	rs9873823	188621054	A	C	0.000100631	0.911764	LPP-TPRG1-AS2
3	rs2378566	189965443	C	A	0.000100467	0.911865	LEPREL1-CLDN1
3	rs9815622	188407757	G	T	0.000100032	0.911965	LPP
3	rs12486598	189686345	G	C	0.000100032	0.912065	LEPREL1
3	rs17456243	189674216	A	G	9.99514e-05	0.912165	MIR944-LEPREL1
3	rs35105585	189074161	A	G	9.91492e-05	0.912264	TPRG1-AS2-MIR944
3	rs62289616	189238910	G	A	9.90695e-05	0.912363	TPRG1-AS2-MIR944
3	rs16863809	188680198	T	C	9.86221e-05	0.912462	LPP-TPRG1-AS2
3	rs2675436	189874041	G	C	9.77406e-05	0.912559	LEPREL1-CLDN1
3	rs3856921	188550579	C	T	9.76381e-05	0.912657	LPP
3	rs62289613	189236244	T	A	9.74081e-05	0.912754	TPRG1-AS2-MIR944
3	rs566747	189956833	A	G	9.70783e-05	0.912852	LEPREL1-CLDN1
3	chr3:188581816:D	188581816	C	CA	9.67759e-05	0.912948	LPP
3	chr3:188580500:I	188580500	CA	C	9.66004e-05	0.913045	LPP
3	rs61081762	188623072	A	G	9.64009e-05	0.913141	LPP-TPRG1-AS2
3	rs115796656	189766633	A	G	9.6227e-05	0.913238	LEPREL1
3	rs145189161	189421918	T	C	9.58566e-05	0.913333	TP63-MIR944
3	rs6783492	189011312	G	C	9.5734e-05	0.913429	TPRG1-AS2-TPRG1
3	rs6809685	190032594	G	A	9.5514e-05	0.913525	CLDN1
3	rs6789568	189072789	C	A	9.54896e-05	0.91362	TPRG1-AS2-MIR944
3	rs710543	189689904	A	G	9.53679e-05	0.913716	LEPREL1
3	rs9828510	189033618	A	G	9.50533e-05	0.913811	TPRG1-AS2-TPRG1
3	rs10706463	188665075	AT	A	9.48126e-05	0.913905	LPP-TPRG1-AS2
3	rs7640114	189835520	T	C	9.46691e-05	0.914	LEPREL1
3	rs7620166	189994313	C	T	9.46451e-05	0.914095	LEPREL1-CLDN1
3	rs17422990	189026358	C	T	9.4052e-05	0.914189	TPRG1-AS2-TPRG1
3	rs837768	189656594	G	C	9.39814e-05	0.914283	MIR944-LEPREL1
3	rs710532	189656373	G	A	9.37236e-05	0.914376	MIR944-LEPREL1
3	rs35592567	189614636	T	C	9.34209e-05	0.91447	MIR944-TP63
3	rs2030571	189822090	T	C	9.32586e-05	0.914563	LEPREL1
3	rs710530	189655254	A	G	9.32357e-05	0.914656	MIR944-LEPREL1
3	rs62279579	189745753	C	T	9.26849e-05	0.914749	LEPREL1
3	rs16865070	189823398	T	G	9.22315e-05	0.914841	LEPREL1
3	rs710528	189652521	C	T	9.21862e-05	0.914933	MIR944-LEPREL1
3	rs16865048	189815477	A	G	9.21862e-05	0.915026	LEPREL1
3	rs12696596	189416987	T	C	9.21637e-05	0.915118	TP63-MIR944
3	rs9821554	188548058	G	A	9.20963e-05	0.91521	LPP
3	rs4553956	189533772	C	T	9.19617e-05	0.915302	TP63-MIR944
3	chr3:189654734:D	189654734	TG	T	9.15384e-05	0.915393	MIR944-LEPREL1
3	rs35273912	188503572	C	A	9.1229e-05	0.915485	LPP
3	rs73188219	189264310	G	T	9.11631e-05	0.915576	TPRG1-AS2-MIR944
3	chr3:189727971:D	189727971	G	GTCA	9.11631e-05	0.915667	LEPREL1
3	rs35161724	190158168	C	G	9.06826e-05	0.915758	TMEM207
3	rs34000992	189226927	G	A	9.05743e-05	0.915848	TPRG1-AS2-MIR944
3	rs1666439	189737957	G	A	9.05093e-05	0.915939	LEPREL1
3	rs6784306	189029220	A	G	9.02938e-05	0.916029	TPRG1-AS2-TPRG1
3	rs512265	189946767	T	C	9.00153e-05	0.916119	LEPREL1-CLDN1
3	rs2667709	189874137	C	T	8.89408e-05	0.916208	LEPREL1-CLDN1
3	rs2667711	189874037	A	G	8.89199e-05	0.916297	LEPREL1-CLDN1
3	rs2667710	189874063	A	G	8.89199e-05	0.916386	LEPREL1-CLDN1
3	rs77744581	189442017	T	C	8.88162e-05	0.916475	TP63-MIR944
3	rs17429491	189250128	A	G	8.82198e-05	0.916563	TPRG1-AS2-MIR944
3	rs66979134	188325245	A	G	8.79353e-05	0.916651	LPP
3	rs9290887	188651792	T	C	8.78341e-05	0.916739	LPP-TPRG1-AS2
3	rs9836901	188651763	A	T	8.76928e-05	0.916826	LPP-TPRG1-AS2
3	rs11709791	189615854	C	A	8.7372e-05	0.916914	MIR944-LEPREL1
3	rs838681	189935000	T	G	8.73521e-05	0.917001	LEPREL1-CLDN1
3	chr3:190019282:I	190019282	CA	C	8.71925e-05	0.917088	LEPREL1-CLDN1
3	rs6781725	189792069	C	T	8.70338e-05	0.917175	LEPREL1
3	chr3:188538059:D	188538059	T	TTG	8.69745e-05	0.917262	LPP
3	rs16864319	189104862	A	G	8.67379e-05	0.917349	TPRG1-AS2-MIR944
3	rs79393033	189053988	C	T	8.65225e-05	0.917436	TPRG1-AS2-MIR944
3	rs6809171	189014799	T	C	8.64835e-05	0.917522	TPRG1-AS2-TPRG1
3	rs6444331	188552596	G	T	8.59791e-05	0.917608	LPP
3	rs73891338	189114392	G	A	8.51974e-05	0.917693	TPRG1-AS2-MIR944
3	rs2001402	188817738	A	G	8.50468e-05	0.917778	LPP-TPRG1-AS2
3	rs493186	189954280	A	C	8.49905e-05	0.917863	LEPREL1-CLDN1
3	rs114038367	189122227	G	A	8.45612e-05	0.917948	TPRG1-AS2-MIR944
3	rs837582	189651420	C	G	8.45055e-05	0.918032	MIR944-LEPREL1
3	rs710527	189651639	G	A	8.39354e-05	0.918116	MIR944-LEPREL1
3	rs60960402	189620052	T	C	8.37171e-05	0.9182	MIR944-LEPREL1
3	chr3:189099353:I	189099353	GT	G	8.30874e-05	0.918283	TPRG1-AS2-MIR944
3	rs140480875	189961530	T	C	8.28207e-05	0.918366	LEPREL1-CLDN1
3	rs1515487	189621974	T	C	8.27853e-05	0.918449	MIR944-LEPREL1
3	rs11713848	189624862	T	A	8.26088e-05	0.918531	MIR944-LEPREL1
3	chr3:189820635:D	189820635	G	GT	8.25209e-05	0.918614	LEPREL1
3	chr3:189497955:D	189497955	T	TAAAG	8.2363e-05	0.918696	TP63-MIR944
3	rs28492997	189824890	C	T	8.22233e-05	0.918778	LEPREL1
3	rs2222017	189019379	A	G	8.11757e-05	0.91886	TPRG1-AS2-TPRG1
3	rs1040029	188458028	C	T	8.05382e-05	0.91894	LPP
3	rs12497348	188298748	C	G	8.04717e-05	0.919021	LPP
3	rs75504468	189504933	T	A	7.9765e-05	0.9191	TP63-MIR944
3	rs191369908	189863642	T	A	7.96675e-05	0.91918	LEPREL1-CLDN1
3	rs2166816	189651070	T	C	7.90084e-05	0.919259	MIR944-LEPREL1
3	rs73188553	189842064	A	T	7.90084e-05	0.919338	LEPREL1-CLDN1
3	rs4687096	189529236	C	A	7.89447e-05	0.919417	TP63-MIR944
3	rs1473970	188371857	G	T	7.88178e-05	0.919496	LPP
3	rs142696738	188388242	G	T	7.82521e-05	0.919574	LPP
3	rs6806662	189595215	A	G	7.77877e-05	0.919652	MIR944-TP63
3	rs710544	189690245	C	A	7.76955e-05	0.919729	LEPREL1
3	rs57830317	189226955	A	C	7.75731e-05	0.919807	TPRG1-AS2-MIR944
3	rs114638175	188392041	G	A	7.72234e-05	0.919884	LPP
3	rs1562761	188952524	A	C	7.70423e-05	0.919961	TPRG1-TPRG1-AS2
3	rs34631447	188472322	G	A	7.69972e-05	0.920038	LPP
3	rs4686988	188358045	T	C	7.66087e-05	0.920115	LPP
3	rs893051	190039601	C	G	7.65791e-05	0.920192	CLDN1
3	rs6444364	189024593	G	A	7.65197e-05	0.920268	TPRG1-AS2-TPRG1
3	rs6803800	190085574	A	G	7.64605e-05	0.920344	CLDN1-CLDN16
3	rs61328215	188351063	T	C	7.63277e-05	0.920421	LPP
3	rs4450789	190085021	A	G	7.56567e-05	0.920496	CLDN1-CLDN16
3	rs1588881	189649116	C	A	7.54839e-05	0.920572	MIR944-LEPREL1
3	rs73192476	190160060	G	A	7.54408e-05	0.920647	TMEM207
3	chr3:188464248:I	188464248	GT	G	7.53835e-05	0.920723	LPP
3	rs9809587	189880284	A	G	7.5269e-05	0.920798	LEPREL1-CLDN1
3	rs12634972	189194414	C	T	7.50839e-05	0.920873	TPRG1-AS2-MIR944
3	rs16863752	188657297	A	G	7.47731e-05	0.920948	LPP-TPRG1-AS2
3	rs1863236	190089417	A	T	7.45348e-05	0.921022	CLDN1-CLDN16
3	rs9832700	188407538	G	A	7.43261e-05	0.921097	LPP
3	chr3:189424219:D	189424219	A	AT	7.42014e-05	0.921171	TP63-MIR944
3	rs77271735	189034009	C	T	7.41739e-05	0.921245	TPRG1-AS2-TPRG1
3	rs9880183	188405663	C	T	7.39261e-05	0.921319	LPP
3	chr3:189901615:D	189901615	C	CT	7.38578e-05	0.921393	LEPREL1-CLDN1
3	rs7633861	189596840	G	A	7.35447e-05	0.921466	MIR944-TP63
3	rs2667692	189899250	T	A	7.35176e-05	0.92154	LEPREL1-CLDN1
3	rs36119591	188369449	G	A	7.34636e-05	0.921613	LPP
3	rs6444330	188523581	G	A	7.30207e-05	0.921686	LPP
3	rs57866025	189957369	T	C	7.2994e-05	0.921759	LEPREL1-CLDN1
3	rs1991156	189237356	A	G	7.29807e-05	0.921832	TPRG1-AS2-MIR944
3	rs16864552	189260262	A	G	7.29807e-05	0.921905	TPRG1-AS2-MIR944
3	rs12486509	188471184	T	G	7.28214e-05	0.921978	LPP
3	rs7653848	189585852	T	C	7.26892e-05	0.922051	MIR944-TP63
3	rs66537382	188386566	G	T	7.22178e-05	0.922123	LPP
3	rs183468462	189863645	T	C	7.21787e-05	0.922195	LEPREL1-CLDN1
3	chr3:189654729:I	189654729	C	CT	7.2088e-05	0.922267	MIR944-LEPREL1
3	rs6791355	188405796	G	A	7.18046e-05	0.922339	LPP
3	chr3:190081330:D	190081330	CGT	C	7.1069e-05	0.92241	CLDN1-CLDN16
3	rs113230876	188346959	T	G	7.07447e-05	0.922481	LPP
3	rs80354455	188347559	A	C	7.05716e-05	0.922552	LPP
3	rs56139483	189270967	G	A	7.04116e-05	0.922622	TPRG1-AS2-MIR944
3	rs7639633	189722150	T	C	6.94094e-05	0.922691	LEPREL1
3	chr3:189531732:I	189531732	TGCCA	T	6.93501e-05	0.922761	TP63-MIR944
3	chr3:189044359:D	189044359	A	ATTAG	6.93381e-05	0.92283	TPRG1-AS2-MIR944
3	rs74497567	189114981	T	G	6.93027e-05	0.922899	TPRG1-AS2-MIR944
3	rs16864142	188956822	G	A	6.92909e-05	0.922969	TPRG1-AS2
3	rs1719587	189737961	A	G	6.9055e-05	0.923038	LEPREL1
3	rs9985234	188546826	A	G	6.89262e-05	0.923107	LPP
3	rs9843211	189652238	C	T	6.88911e-05	0.923176	MIR944-LEPREL1
3	rs75599521	189024210	T	C	6.87513e-05	0.923244	TPRG1-AS2-TPRG1
3	rs77594297	189820574	T	C	6.86933e-05	0.923313	LEPREL1
3	rs1606789	189045487	T	C	6.83126e-05	0.923381	TPRG1-AS2-MIR944
3	rs9290915	189721591	G	T	6.79257e-05	0.923449	LEPREL1
3	rs9874620	188526538	T	C	6.79143e-05	0.923517	LPP
3	rs2675411	189852013	A	G	6.77341e-05	0.923585	LEPREL1-CLDN1
5	rs16891982	33951693	C	G	0.517818	0.517818	SLC45A2
5	rs35407	33946571	A	G	0.0946486	0.612467	SLC45A2
5	rs35389	33954880	G	A	0.0803851	0.692852	SLC45A2
5	rs28777	33958959	C	A	0.0671071	0.759959	SLC45A2
5	rs35395	33948589	T	C	0.0575438	0.817503	SLC45A2
5	chr5:33956141:D	33956141	CA	C	0.0493616	0.866865	SLC45A2
5	rs185146	33952106	C	T	0.0315347	0.898399	SLC45A2
5	rs183671	33964210	T	G	0.0215622	0.919961	SLC45A2
5	chr5:33944594:D	33944594	A	AAG	0.0112691	0.93123	RXFP3-SLC45A2
5	rs35390	33955326	C	A	0.00757043	0.938801	SLC45A2
5	rs26721	33963333	G	A	0.00749853	0.946299	SLC45A2
5	rs35397	33951116	G	T	0.00694401	0.953243	SLC45A2
6	rs12203592	396321	T	C	0.999838	0.999838	OR2B3-IRF4
6	rs115825843	33023832	T	C	0.0284725	0.0284725	HLA-DOA-HLA-DPA1
6	rs147228974	31611256	C	T	0.0225426	0.0510151	BAG6
6	rs142612759	31640315	T	G	0.0206106	0.0716257	LY6G5B-LY6G5C
6	rs2077102	31611840	A	C	0.0199871	0.0916129	BAG6
6	rs114727862	31646398	A	C	0.0194164	0.111029	LY6G5C
6	rs2242655	31627449	G	C	0.0192532	0.130283	C6orf47
6	rs2295664	31633165	A	C	0.0188643	0.149147	GPANK1
6	rs114223961	31630665	A	G	0.0183837	0.16753	GPANK1
6	rs115058128	31632686	T	C	0.0183569	0.185887	GPANK1
6	rs145879849	31663785	T	A	0.0169569	0.202844	ABHD16A-MIR4646
6	rs116668232	32757102	C	T	0.0149679	0.217812	HLA-DQB2-HLA-DOB
6	rs4711279	31802465	G	C	0.014413	0.232225	HSPA1B-SNORD48
6	rs3749953	31713124	G	A	0.0138542	0.246079	MSH5
6	rs2067578	32762461	A	G	0.0133178	0.259397	HLA-DQB2-HLA-DOB
6	rs115871250	31690876	G	C	0.0122881	0.271685	LY6G6C-C6orf25
6	rs55888430	32785142	A	G	0.0118784	0.283564	HLA-DOB-TAP2
6	rs73410785	32792533	C	A	0.0111858	0.294749	TAP2
6	rs116201952	31807489	T	C	0.0108205	0.30557	SNORD52-C6orf48
6	chr6:31611198:I	31611198	TA	T	0.0103715	0.315941	BAG6
6	rs915894	32190390	G	T	0.0102144	0.326156	NOTCH4
6	rs116816357	33024166	G	A	0.00929717	0.335453	HLA-DOA-HLA-DPA1
6	rs114175796	32757589	T	A	0.008901	0.344354	HLA-DQB2-HLA-DOB
6	rs115366996	31823477	T	C	0.00831729	0.352671	SNORD52-NEU1
6	rs115687554	32750921	G	A	0.00805414	0.360725	HLA-DQB2-HLA-DOB
6	rs115568900	32774274	A	G	0.00772894	0.368454	HLA-DQB2-HLA-DOB
6	rs144447070	31769684	A	G	0.00755929	0.376014	LSM2
6	rs114920460	31820159	T	C	0.00738094	0.383395	SNORD52-NEU1
6	rs4947350	32767620	C	T	0.00713107	0.390526	HLA-DQB2-HLA-DOB
6	rs184305033	31749804	T	C	0.00708244	0.397608	VARS
6	rs3763305	32369488	A	G	0.00638822	0.403996	BTNL2
6	rs2071479	32781112	T	C	0.00624898	0.410245	HLA-DOB
6	rs11965547	31836151	A	G	0.00599509	0.41624	SLC44A4
6	rs140091914	31754008	A	G	0.00592881	0.422169	VARS
6	rs9276689	32751962	T	C	0.00582291	0.427992	HLA-DQB2-HLA-DOB
6	rs114831462	32367997	A	T	0.00576898	0.433761	BTNL2
6	rs6905572	31731881	T	C	0.00575084	0.439512	SAPCD1
6	rs114736343	31633689	T	C	0.00565252	0.445165	CSNK2B-GPANK1
6	rs6921489	31804646	T	C	0.00500806	0.450173	SNORD48-SNORD52
6	chr6:31797587	31797587	G	C	0.00476644	0.454939	HSPA1B
6	rs115196245	32778077	C	G	0.00473883	0.459678	HLA-DQB2-HLA-DOB
6	rs73408475	32766496	G	T	0.00466421	0.464342	HLA-DQB2-HLA-DOB
6	rs116399438	31768800	G	A	0.00429173	0.468634	LSM2
6	rs480092	31764899	C	T	0.00429107	0.472925	VARS-LSM2
6	rs613165	31834398	A	G	0.00404055	0.476965	SLC44A4
6	rs114099345	31772516	A	G	0.00395772	0.480923	LSM2
6	chr6:32781755:D	32781755	G	GT	0.00389599	0.484819	HLA-DOB
6	rs77152259	32793534	C	T	0.00371686	0.488536	TAP2
6	rs73410789	32793721	C	G	0.00369988	0.492236	TAP2
6	rs17213749	32787651	A	G	0.00355491	0.495791	HLA-DOB-TAP2
6	rs149293115	31812880	T	C	0.00349468	0.499285	SNORD52-NEU1
6	rs114795802	32774291	G	C	0.00323982	0.502525	HLA-DQB2-HLA-DOB
6	chr6:32762922:D	32762922	C	CTG	0.0032029	0.505728	HLA-DQB2-HLA-DOB
6	rs148861668	32756653	T	C	0.0031844	0.508913	HLA-DQB2-HLA-DOB
6	rs114944225	32755290	C	T	0.00317876	0.512091	HLA-DQB2-HLA-DOB
6	rs140146670	31751727	T	C	0.0031784	0.51527	VARS
6	rs115645661	32752844	G	A	0.00316683	0.518437	HLA-DQB2-HLA-DOB
6	rs114720630	32751244	T	C	0.00316299	0.5216	HLA-DQB2-HLA-DOB
6	rs2242653	31675765	A	G	0.00307861	0.524678	LY6G6F
6	rs115585784	31748820	A	G	0.00305995	0.527738	VARS
6	rs4947349	32747790	T	G	0.00295878	0.530697	HLA-DQB2-HLA-DOB
6	rs521977	31836827	T	G	0.00293919	0.533636	SLC44A4
6	rs114168378	32776590	C	G	0.00291516	0.536551	HLA-DQB2-HLA-DOB
6	rs719655	32752333	T	C	0.00291193	0.539463	HLA-DQB2-HLA-DOB
6	rs139696654	31831944	C	T	0.00289588	0.542359	SLC44A4
6	chr6:31862586:I	31862586	T	TTTA	0.00288317	0.545242	EHMT2
6	rs114236791	33023723	C	G	0.00287001	0.548112	HLA-DOA-HLA-DPA1
6	rs115108521	31819376	A	G	0.00281093	0.550923	SNORD52-NEU1
6	rs117300776	31816497	C	T	0.00278206	0.553705	SNORD52-NEU1
6	rs116651944	31754052	C	A	0.00277753	0.556483	VARS
6	rs149317109	31798593	C	G	0.00260554	0.559088	HSPA1B-SNORD48
6	rs3115673	31810085	T	G	0.00260321	0.561692	SNORD52-NEU1
6	rs57165260	31836202	C	A	0.00232983	0.564021	SLC44A4
6	rs114850779	33298478	A	G	0.00212829	0.56615	DAXX-KIFC1
6	rs4947258	32747502	G	A	0.00178901	0.567939	HLA-DQB2-HLA-DOB
6	rs138998384	32958161	A	G	0.00169254	0.569631	BRD2-HLA-DOA
6	rs116739655	31863433	C	A	0.00166825	0.571299	EHMT2
6	chr6:31800647:I	31800647	AT	A	0.00162091	0.57292	HSPA1B-SNORD48
6	rs3117106	32343369	C	T	0.00155294	0.574473	C6orf10-HCG23
6	rs114484074	32171075	G	A	0.00150685	0.57598	NOTCH4
6	rs9276634	32744466	G	A	0.00146003	0.57744	HLA-DQB2-HLA-DOB
6	rs17220157	32787592	A	G	0.0013344	0.578775	HLA-DOB-TAP2
6	rs138031447	31817728	T	C	0.00133094	0.580105	SNORD52-NEU1
6	rs2621409	32746845	T	C	0.00132693	0.581432	HLA-DQB2-HLA-DOB
6	chr6:32754605:I	32754605	T	TG	0.00132068	0.582753	HLA-DQB2-HLA-DOB
6	rs114999843	32284108	G	T	0.0012871	0.58404	C6orf10
6	rs11244	32780724	A	G	0.00127543	0.585316	HLA-DOB
6	rs3132947	32176782	T	G	0.00126501	0.586581	NOTCH4
6	rs116450038	32176208	C	G	0.00123134	0.587812	NOTCH4
6	chr6:31652198:D	31652198	C	CT	0.00121449	0.589026	LY6G5C-MIR4646
6	rs114362283	31657701	A	C	0.00121449	0.590241	ABHD16A-MIR4646
6	rs9276731	32765585	T	G	0.00119489	0.591436	HLA-DQB2-HLA-DOB
6	rs7758736	32758394	A	G	0.00119397	0.59263	HLA-DQB2-HLA-DOB
6	rs1033499	32307532	A	G	0.00118624	0.593816	C6orf10
6	chr6:32774136:D	32774136	T	TTC	0.00118399	0.595	HLA-DQB2-HLA-DOB
6	rs151236040	33292888	G	A	0.00117906	0.596179	DAXX-KIFC1
6	rs115066016	32744834	G	C	0.00117816	0.597357	HLA-DQB2-HLA-DOB
6	rs185263447	32503015	T	C	0.00117064	0.598528	HLA-DRB5-HLA-DRB6
6	rs114791296	32968978	T	C	0.00116019	0.599688	BRD2-HLA-DOA
6	rs115007147	32305544	G	A	0.00115163	0.60084	C6orf10
6	rs2621415	32741894	T	C	0.00114237	0.601982	HLA-DQB2-HLA-DOB
6	rs115436578	32779820	A	G	0.00110758	0.60309	HLA-DQB2-HLA-DOB
6	rs148773700	32746012	A	G	0.00107605	0.604166	HLA-DQB2-HLA-DOB
6	rs1014779	33276466	A	G	0.00106728	0.605233	TAPBP
6	rs2857198	32746920	T	C	0.00105901	0.606292	HLA-DQB2-HLA-DOB
6	rs114223602	32056907	G	C	0.00105123	0.607343	TNXB
6	rs2857195	32747060	C	T	0.00104878	0.608392	HLA-DQB2-HLA-DOB
6	rs145802379	32743744	A	G	0.00103943	0.609431	HLA-DQB2-HLA-DOB
6	rs2857190	32748045	T	C	0.00103161	0.610463	HLA-DQB2-HLA-DOB
6	rs116669008	32303692	A	T	0.00101079	0.611474	C6orf10
6	rs1988564	32753682	T	C	0.00100693	0.612481	HLA-DQB2-HLA-DOB
6	rs9276632	32744429	C	T	0.000993637	0.613474	HLA-DQB2-HLA-DOB
6	rs2621393	32755216	C	G	0.000981316	0.614456	HLA-DQB2-HLA-DOB
6	rs2621414	32742059	T	C	0.000980101	0.615436	HLA-DQB2-HLA-DOB
6	rs2299851	31718602	A	G	0.000974673	0.616411	MSH5
6	rs206767	32962420	C	A	0.000969902	0.61738	BRD2-HLA-DOA
6	rs9276628	32743861	G	A	0.00096783	0.618348	HLA-DQB2-HLA-DOB
6	rs9276615	32743217	C	T	0.000967533	0.619316	HLA-DQB2-HLA-DOB
6	rs114459503	32744050	G	A	0.000967533	0.620283	HLA-DQB2-HLA-DOB
6	rs115831082	32744452	G	A	0.000967533	0.621251	HLA-DQB2-HLA-DOB
6	rs2075789	31708328	T	C	0.000961377	0.622212	MSH5
6	rs116033303	32743173	A	G	0.000961085	0.623173	HLA-DQB2-HLA-DOB
6	rs143832718	32287072	C	T	0.000960793	0.624134	C6orf10
6	rs2857197	32746984	T	C	0.000959051	0.625093	HLA-DQB2-HLA-DOB
6	rs2857172	32755023	T	C	0.00095674	0.62605	HLA-DQB2-HLA-DOB
6	rs1800838	33272541	T	A	0.000951007	0.627001	TAPBP
6	rs2621404	32748633	G	C	0.000948737	0.62795	HLA-DQB2-HLA-DOB
6	rs143607952	32750279	T	C	0.000944506	0.628894	HLA-DQB2-HLA-DOB
6	rs2170183	32745324	T	C	0.000942267	0.629836	HLA-DQB2-HLA-DOB
6	rs2621411	32744321	T	C	0.000938372	0.630775	HLA-DQB2-HLA-DOB
6	rs114067903	32747959	G	T	0.00093699	0.631712	HLA-DQB2-HLA-DOB
6	rs116483943	32747971	A	G	0.00093699	0.632649	HLA-DQB2-HLA-DOB
6	rs115785875	32752566	C	T	0.00093699	0.633586	HLA-DQB2-HLA-DOB
6	rs719652	32752577	C	T	0.00093699	0.634523	HLA-DQB2-HLA-DOB
6	rs115454835	32752788	G	A	0.00093699	0.63546	HLA-DQB2-HLA-DOB
6	rs114582730	32753313	C	G	0.00093699	0.636397	HLA-DQB2-HLA-DOB
6	rs1988565	32753492	G	A	0.00093699	0.637334	HLA-DQB2-HLA-DOB
6	rs115843067	32754094	C	T	0.00093699	0.638271	HLA-DQB2-HLA-DOB
6	rs115907406	32754920	G	A	0.00093699	0.639208	HLA-DQB2-HLA-DOB
6	rs116299548	32749606	C	A	0.000933963	0.640142	HLA-DQB2-HLA-DOB
6	rs2857201	32745156	C	G	0.000932869	0.641075	HLA-DQB2-HLA-DOB
6	rs114795368	32750031	C	T	0.000932595	0.642007	HLA-DQB2-HLA-DOB
6	rs2857196	32747012	G	A	0.000931502	0.642939	HLA-DQB2-HLA-DOB
6	rs116583318	32753739	A	T	0.000928513	0.643867	HLA-DQB2-HLA-DOB
6	rs114622174	32957842	A	G	0.000928513	0.644796	BRD2-HLA-DOA
6	rs114603753	32957904	A	T	0.000928243	0.645724	BRD2-HLA-DOA
6	rs142144345	32263663	T	C	0.000927972	0.646652	C6orf10
6	rs114667305	32302382	T	C	0.000922327	0.647574	C6orf10
6	rs147151648	32252132	G	A	0.000920462	0.648495	NOTCH4-C6orf10
6	rs138611236	31668049	T	C	0.00091993	0.649415	ABHD16A-MIR4646
6	rs114384056	32261252	G	T	0.000913602	0.650328	C6orf10
6	rs3130018	33290402	A	G	0.000913339	0.651242	DAXX
6	chr6:31800648:I	31800648	TA	T	0.00090402	0.652146	HSPA1B-SNORD48
6	chr6:32302103:D	32302103	T	TTG	0.00090172	0.653047	C6orf10
6	rs116325871	32269457	T	C	0.000901465	0.653949	C6orf10
6	rs116667074	32285362	T	C	0.000897916	0.654847	C6orf10
6	chr6:32258130:D	32258130	G	GCAAA	0.000896906	0.655744	NOTCH4-C6orf10
6	rs116245742	32274882	A	C	0.000896402	0.65664	C6orf10
6	chr6:32229989:D	32229989	T	TG	0.000892397	0.657532	NOTCH4-C6orf10
6	rs115157812	32230256	G	T	0.000892397	0.658425	NOTCH4-C6orf10
6	rs116792024	32743901	A	G	0.000883271	0.659308	HLA-DQB2-HLA-DOB
6	rs115152923	32743902	T	G	0.000883271	0.660191	HLA-DQB2-HLA-DOB
6	rs115894431	32219898	A	G	0.000880596	0.661072	NOTCH4-C6orf10
6	rs114288718	32288952	A	G	0.000880353	0.661952	C6orf10
6	rs114361604	32310863	C	T	0.000880353	0.662833	C6orf10
6	rs116636123	32290208	T	C	0.00087866	0.663711	C6orf10
6	rs139165151	32295652	C	T	0.000877455	0.664589	C6orf10
6	rs150470445	32240072	A	T	0.000872196	0.665461	NOTCH4-C6orf10
6	rs116291280	31800202	A	G	0.00087172	0.666333	HSPA1B-SNORD48
6	rs116221697	32749704	T	C	0.000870534	0.667203	HLA-DQB2-HLA-DOB
6	rs114514961	31799291	T	C	0.000868646	0.668072	HSPA1B-SNORD48
6	rs115205796	31798942	A	G	0.000867469	0.668939	HSPA1B-SNORD48
6	rs2857182	32751179	A	G	0.000860019	0.669799	HLA-DQB2-HLA-DOB
6	rs148720361	32149537	G	C	0.000859787	0.670659	AGER
6	rs73409691	32963948	T	G	0.000858177	0.671517	BRD2-HLA-DOA
6	rs2857114	32779996	G	A	0.000857948	0.672375	HLA-DQB2-HLA-DOB
6	rs139865833	32218120	A	G	0.0008552	0.67323	NOTCH4-C6orf10
6	rs150977343	32275621	T	C	0.000847744	0.674078	C6orf10
6	rs2857205	32744145	A	G	0.000838229	0.674916	HLA-DQB2-HLA-DOB
[truncated: 5,393 more rows]

## Sheet: Supplementary Data 6
Supplementary Data 6. 95% Credible Set SNPs in GERA non-Hispanic whites
CHR	SNP	BP	A1	A2	Posterior_P	Cumulative_P	geneNew
3	rs13068294	71519210	T	A	0.078538	0.078538	FOXP1-MIR1284
3	rs6796042	71530120	G	A	0.0299809	0.108519	FOXP1-MIR1284
3	rs9859717	71529263	C	G	0.029049	0.137568	FOXP1-MIR1284
3	rs9854068	71528078	C	G	0.027137	0.164705	FOXP1-MIR1284
3	rs9853632	71525367	C	T	0.0266402	0.191345	FOXP1-MIR1284
3	rs36023390	71523093	T	C	0.0233373	0.214683	FOXP1-MIR1284
3	rs9828629	71530346	T	C	0.0230476	0.23773	FOXP1-MIR1284
3	rs62247160	71523651	A	G	0.0227653	0.260495	FOXP1-MIR1284
3	rs9819066	71523110	T	C	0.0224319	0.282927	FOXP1-MIR1284
3	rs17108	71526205	A	G	0.0218859	0.304813	FOXP1-MIR1284
3	rs56310245	71523285	A	G	0.0203848	0.325198	FOXP1-MIR1284
3	rs34956723	71516105	A	G	0.0160901	0.341288	FOXP1-MIR1284
3	rs13096070	71515426	C	G	0.0160803	0.357369	FOXP1-MIR1284
3	rs62246017	71483084	A	G	0.0160223	0.373391	FOXP1-MIR1284
3	rs62246015	71481192	T	C	0.0156277	0.389019	FOXP1-MIR1284
3	rs11715828	71531708	C	T	0.0152613	0.40428	FOXP1-MIR1284
3	rs9878602	71535338	G	T	0.0151574	0.419437	FOXP1-MIR1284
3	rs13075282	71517039	A	G	0.0145005	0.433938	FOXP1-MIR1284
3	rs7623765	71544614	G	A	0.0144225	0.44836	FOXP1-MIR1284
3	rs13327339	71533378	C	G	0.0136459	0.462006	FOXP1-MIR1284
3	chr3:71525563:D	71525563	C	CTCTT	0.0129697	0.474976	FOXP1-MIR1284
3	rs9853081	71531170	G	A	0.0124846	0.487461	FOXP1-MIR1284
3	rs9836630	71527785	C	T	0.0124273	0.499888	FOXP1-MIR1284
3	rs35967223	71519604	A	G	0.0122642	0.512152	FOXP1-MIR1284
3	rs34264449	71527191	C	T	0.0122586	0.524411	FOXP1-MIR1284
3	rs6549400	71606466	G	T	0.0109777	0.535388	MIR1284-FOXP1
3	rs62244890	71611630	C	T	0.0108083	0.546197	MIR1284-FOXP1
3	rs6805189	71532113	C	T	0.00997464	0.556171	FOXP1-MIR1284
3	rs35483362	71531467	C	T	0.00993498	0.566106	FOXP1-MIR1284
3	rs62247166	71532738	T	C	0.00961905	0.575725	FOXP1-MIR1284
3	rs11706279	71517643	C	T	0.00946712	0.585193	FOXP1-MIR1284
3	rs35540156	71522178	G	A	0.00935798	0.594551	FOXP1-MIR1284
3	rs7640614	71599571	G	C	0.00840193	0.602952	MIR1284-FOXP1
3	rs62244889	71609007	A	G	0.00835901	0.611311	MIR1284-FOXP1
3	rs11718871	71607159	C	G	0.00835651	0.619668	MIR1284-FOXP1
3	rs62244888	71603774	C	T	0.00835149	0.628019	MIR1284-FOXP1
3	rs11708920	71517527	T	G	0.00747751	0.635497	FOXP1-MIR1284
3	rs1864896	71469845	A	G	0.00710498	0.642602	FOXP1-MIR1284
3	rs55736314	71586293	G	C	0.00709962	0.649702	FOXP1-MIR1284
3	rs73094902	71603361	T	C	0.00657379	0.656275	MIR1284-FOXP1
3	rs11720121	71595258	C	T	0.00655552	0.662831	MIR1284-FOXP1
3	rs17656368	71474216	C	T	0.00638562	0.669217	FOXP1-MIR1284
3	rs17718640	71506920	C	G	0.00615718	0.675374	FOXP1-MIR1284
3	rs62244886	71587392	G	C	0.00608996	0.681464	FOXP1-MIR1284
3	chr3:71446067:D	71446067	GTGTA	G	0.00607177	0.687535	FOXP1-MIR1284
3	rs7638354	71548328	A	T	0.00600518	0.693541	FOXP1-MIR1284
3	rs13060421	71516857	G	T	0.00585835	0.699399	FOXP1-MIR1284
3	rs11917652	71474135	T	C	0.00581774	0.705217	FOXP1-MIR1284
3	rs2036281	71589755	T	G	0.0058071	0.711024	FOXP1-MIR1284
3	rs57462727	71548258	A	G	0.005599	0.716623	FOXP1-MIR1284
3	rs6549395	71549167	T	C	0.00537945	0.722002	FOXP1-MIR1284
3	rs7630905	71472547	G	A	0.00530887	0.727311	FOXP1-MIR1284
3	rs11719972	71594837	C	T	0.00521738	0.732529	MIR1284-FOXP1
3	rs76187633	71546148	T	C	0.00498892	0.737517	FOXP1-MIR1284
3	rs34502179	71473532	T	C	0.00481605	0.742333	FOXP1-MIR1284
3	rs112743340	71559214	A	C	0.00477947	0.747113	FOXP1-MIR1284
3	rs62247169	71536056	T	C	0.00458967	0.751703	FOXP1-MIR1284
3	rs6790644	71592594	T	C	0.00458967	0.756292	MIR1284-FOXP1
3	rs62247168	71535682	C	A	0.00453523	0.760828	FOXP1-MIR1284
3	rs62247170	71536083	C	G	0.00434768	0.765175	FOXP1-MIR1284
3	rs62247035	71546358	A	G	0.00429773	0.769473	FOXP1-MIR1284
3	rs6798184	71546773	A	G	0.00426945	0.773742	FOXP1-MIR1284
3	rs60281674	71536607	A	G	0.0042682	0.778011	FOXP1-MIR1284
3	rs62247173	71536974	C	A	0.00425639	0.782267	FOXP1-MIR1284
3	rs59404643	71537399	T	C	0.00424279	0.78651	FOXP1-MIR1284
3	chr3:71446063:D	71446063	ATG	A	0.00411218	0.790622	FOXP1-MIR1284
3	rs55863231	71541499	T	A	0.0040197	0.794642	FOXP1-MIR1284
3	rs73837358	71540853	A	G	0.00380141	0.798443	FOXP1-MIR1284
3	rs17718736	71555205	A	C	0.00373874	0.802182	FOXP1-MIR1284
3	rs10222594	71554856	A	G	0.0036491	0.805831	FOXP1-MIR1284
3	rs6549391	71529915	C	A	0.00359323	0.809424	FOXP1-MIR1284
3	rs6789751	71546744	C	T	0.00354631	0.81297	FOXP1-MIR1284
3	rs60405683	71538137	A	C	0.00353067	0.816501	FOXP1-MIR1284
3	rs6549392	71538696	T	G	0.00344295	0.819944	FOXP1-MIR1284
3	rs62247167	71533935	T	C	0.00342942	0.823373	FOXP1-MIR1284
3	rs62247034	71545798	A	C	0.00341327	0.826787	FOXP1-MIR1284
3	rs9853072	71555136	A	T	0.00337069	0.830157	FOXP1-MIR1284
3	rs17656627	71506510	A	C	0.00329967	0.833457	FOXP1-MIR1284
3	rs62247171	71536301	T	C	0.00321151	0.836669	FOXP1-MIR1284
3	rs6549393	71539046	T	C	0.00314621	0.839815	FOXP1-MIR1284
3	rs17662328	71564943	A	G	0.00311832	0.842933	FOXP1-MIR1284
3	rs7617592	71539020	C	G	0.00305905	0.845992	FOXP1-MIR1284
3	rs35480566	71583177	G	A	0.0030578	0.84905	FOXP1-MIR1284
3	rs7610856	71579022	A	C	0.00253598	0.851586	FOXP1-MIR1284
3	chr3:71580180:D	71580180	C	CAGCT	0.00252754	0.854113	FOXP1-MIR1284
3	rs111242991	71576058	T	C	0.00245814	0.856572	FOXP1-MIR1284
3	rs704255	71669656	A	G	0.00236297	0.858935	MIR1284-EIF4E3
3	rs1432611	71569678	T	G	0.00232525	0.86126	FOXP1-MIR1284
3	rs11714337	71582521	A	G	0.00220807	0.863468	FOXP1-MIR1284
3	rs17718444	71499401	T	C	0.00216	0.865628	FOXP1-MIR1284
3	rs6764416	71574051	T	C	0.00212133	0.867749	FOXP1-MIR1284
3	rs56343799	71572406	A	G	0.0020441	0.869793	FOXP1-MIR1284
3	rs7649993	71572338	G	C	0.0020414	0.871835	FOXP1-MIR1284
3	rs6780776	71554185	T	C	0.00201089	0.873846	FOXP1-MIR1284
3	rs60135207	71563777	T	G	0.00193559	0.875781	FOXP1-MIR1284
3	rs57929572	71563561	T	C	0.00191767	0.877699	FOXP1-MIR1284
3	rs830641	71668528	T	G	0.00191412	0.879613	MIR1284-EIF4E3
3	rs830640	71668564	A	G	0.00187944	0.881492	MIR1284-EIF4E3
3	rs7624274	71578737	A	T	0.00180025	0.883293	FOXP1-MIR1284
3	rs17662945	71672825	T	C	0.00177874	0.885071	MIR1284-EIF4E3
3	rs6779258	71549639	C	T	0.00175776	0.886829	FOXP1-MIR1284
3	rs6782815	71676158	C	A	0.00174018	0.888569	MIR1284-EIF4E3
3	rs56167438	71677490	G	A	0.00164108	0.89021	MIR1284-EIF4E3
3	rs34346645	71557945	A	C	0.00162415	0.891835	FOXP1-MIR1284
3	chr3:71571181:I	71571181	CAG	C	0.00160187	0.893436	FOXP1-MIR1284
3	rs35768603	71544252	C	T	0.00159057	0.895027	FOXP1-MIR1284
3	rs862687	71675423	A	G	0.00158737	0.896614	MIR1284-EIF4E3
3	rs1499894	71571696	T	C	0.00158578	0.8982	FOXP1-MIR1284
3	rs830634	71673281	T	G	0.00158419	0.899784	MIR1284-EIF4E3
3	rs1499895	71571667	C	T	0.00158022	0.901365	FOXP1-MIR1284
3	rs76204832	71513336	A	C	0.00156457	0.902929	FOXP1-MIR1284
3	rs830642	71668055	A	G	0.00155076	0.90448	MIR1284-EIF4E3
3	rs73093445	71542279	A	C	0.0015283	0.906008	FOXP1-MIR1284
3	rs1374915	71668037	C	T	0.00152096	0.907529	MIR1284-EIF4E3
3	rs62244923	71677457	A	G	0.00150365	0.909033	MIR1284-EIF4E3
3	rs62246055	71515183	T	C	0.00149868	0.910532	FOXP1-MIR1284
3	rs6549389	71476825	G	C	0.00148953	0.912021	FOXP1-MIR1284
3	rs830643	71667063	A	G	0.0014805	0.913502	MIR1284-EIF4E3
3	rs11720523	71545170	A	C	0.00146345	0.914965	FOXP1-MIR1284
3	rs6803008	71571345	T	C	0.0014312	0.916396	FOXP1-MIR1284
3	rs62244862	71550670	A	T	0.00142863	0.917825	FOXP1-MIR1284
3	rs6778026	71571386	A	G	0.00140409	0.919229	FOXP1-MIR1284
3	rs62247165	71532621	T	C	0.0013727	0.920602	FOXP1-MIR1284
3	rs11707890	71503479	G	T	0.00130715	0.921909	FOXP1-MIR1284
3	rs1876245	71534763	C	T	0.0013008	0.92321	FOXP1-MIR1284
3	rs62244863	71550774	C	T	0.00129922	0.924509	FOXP1-MIR1284
3	rs830630	71673602	T	C	0.00128467	0.925794	MIR1284-EIF4E3
3	rs844219	71672666	C	T	0.00127752	0.927071	MIR1284-EIF4E3
3	rs60756930	71556471	G	A	0.00124636	0.928317	FOXP1-MIR1284
3	chr3:71464478:D	71464478	AT	A	0.00124013	0.929558	FOXP1-MIR1284
3	rs57205040	71520890	C	A	0.00123633	0.930794	FOXP1-MIR1284
3	rs9832796	71551971	G	A	0.00123491	0.932029	FOXP1-MIR1284
3	rs830632	71673353	A	G	0.00123443	0.933263	MIR1284-EIF4E3
3	rs62244860	71547590	G	A	0.00122506	0.934488	FOXP1-MIR1284
3	rs830633	71673337	A	G	0.00122043	0.935709	MIR1284-EIF4E3
3	rs9837383	71552366	C	T	0.00121813	0.936927	FOXP1-MIR1284
3	rs1392226	71552119	A	G	0.00119471	0.938122	FOXP1-MIR1284
3	rs17663165	71677981	A	C	0.00114854	0.93927	MIR1284-EIF4E3
3	rs6803690	71501077	T	C	0.00106306	0.940333	FOXP1-MIR1284
3	rs830605	71609276	T	C	0.00105245	0.941386	MIR1284-FOXP1
3	rs62244884	71583383	A	G	0.00104605	0.942432	FOXP1-MIR1284
3	rs34492796	71539405	C	T	0.00101589	0.943447	FOXP1-MIR1284
3	rs10865659	71441943	C	A	0.00101181	0.944459	FOXP1-MIR1284
3	rs878172	71622449	A	G	0.000976929	0.945436	MIR1284-FOXP1
3	rs55716899	71498561	C	T	0.00096689	0.946403	FOXP1-MIR1284
3	rs9842406	71553132	G	T	0.000947718	0.947351	FOXP1-MIR1284
3	rs73119179	71481825	T	C	0.000936962	0.948288	FOXP1-MIR1284
3	rs878173	71622426	T	C	0.000892516	0.94918	MIR1284-FOXP1
3	rs4077536	71492041	A	T	0.000846845	0.950027	FOXP1-MIR1284
3	rs1152864	189209965	A	G	0.15357	0.15357	TPRG1-AS2-MIR944
3	rs56360320	189209646	A	C	0.106046	0.259616	TPRG1-AS2-MIR944
3	rs1007517	189208738	G	A	0.0971243	0.35674	TPRG1-AS2-MIR944
3	rs6791479	189205032	T	A	0.0933199	0.45006	TPRG1-AS2-MIR944
3	rs9865771	189209242	A	G	0.0645764	0.514636	TPRG1-AS2-MIR944
3	rs154992	189180718	A	G	0.0550593	0.569696	TPRG1-AS2-MIR944
3	chr3:189210809:D	189210809	CT	C	0.0467335	0.616429	TPRG1-AS2-MIR944
3	rs7630698	189199930	A	C	0.0400658	0.656495	TPRG1-AS2-MIR944
3	rs1488132	189195036	A	T	0.0307065	0.687201	TPRG1-AS2-MIR944
3	rs4687047	189213559	T	A	0.0295173	0.716719	TPRG1-AS2-MIR944
3	rs9818618	189188006	T	C	0.0287882	0.745507	TPRG1-AS2-MIR944
3	rs9290890	189196565	A	C	0.0255605	0.771067	TPRG1-AS2-MIR944
3	rs9835194	189191355	T	A	0.02496	0.796027	TPRG1-AS2-MIR944
3	rs9814793	189190893	G	A	0.024667	0.820694	TPRG1-AS2-MIR944
3	rs9844192	189212228	C	T	0.0240565	0.844751	TPRG1-AS2-MIR944
3	rs9832130	189194752	G	A	0.0235812	0.868332	TPRG1-AS2-MIR944
3	rs9290891	189197253	G	A	0.0214697	0.889802	TPRG1-AS2-MIR944
3	rs9834622	189200034	G	A	0.0212946	0.911096	TPRG1-AS2-MIR944
3	rs9847510	189190364	A	G	0.021009	0.932105	TPRG1-AS2-MIR944
3	rs9876875	189174670	T	A	0.0123779	0.944483	TPRG1-AS2-MIR944
3	rs2600846	189216167	C	T	0.00597824	0.950461	TPRG1-AS2-MIR944
5	rs16891982	33951693	C	G	0.999993	0.999993	SLC45A2
6	rs12203592	396321	T	C	1	1	OR2B3-IRF4
6	rs116109185	32597473	C	T	0.437499	0.437499	HLA-DRB1-HLA-DQA1
6	rs4455710	32608858	T	C	0.209284	0.646783	HLA-DQA1
6	rs71542449	32631192	C	G	0.196155	0.842937	HLA-DQB1
6	rs113378039	32591601	T	C	0.0663024	0.90924	HLA-DRB1-HLA-DQA1
6	rs113067973	32591609	G	A	0.0659692	0.975209	HLA-DRB1-HLA-DQA1
7	rs62444531	17238316	G	A	0.0342892	0.0342892	AGR3-AHR
7	rs62444509	17185832	C	T	0.0275383	0.0618276	AGR3-AHR
7	rs117208438	17307741	A	C	0.019793	0.0816206	AGR3-AHR
7	rs11766164	17328919	C	T	0.0161947	0.0978153	AGR3-AHR
7	rs4721547	16945625	G	A	0.0151094	0.112925	AGR3-AHR
7	rs10282187	16946252	C	T	0.0146719	0.127597	AGR3-AHR
7	rs1075267	16216494	A	C	0.0100688	0.137665	ISPD-LOC100506025
7	rs10499490	17218326	T	C	0.00860359	0.146269	AGR3-AHR
7	rs34077328	16216370	A	T	0.00851586	0.154785	ISPD-LOC100506025
7	rs34456231	16945142	T	C	0.00832637	0.163111	AGR3-AHR
7	rs1527199	16213150	A	G	0.00813004	0.171241	ISPD-LOC100506025
7	rs11763852	17194851	A	G	0.0079226	0.179164	AGR3-AHR
7	rs1527206	16209427	T	C	0.00736303	0.186527	ISPD-LOC100506025
7	rs847408	16965115	C	T	0.00725066	0.193778	AGR3-AHR
7	chr7:16216378:I	16216378	CA	C	0.00717971	0.200957	ISPD-LOC100506025
7	rs34947249	16216375	T	C	0.00717852	0.208136	ISPD-LOC100506025
7	rs847366	16964576	A	T	0.00661698	0.214753	AGR3-AHR
7	rs10242025	16964734	T	C	0.0065436	0.221296	AGR3-AHR
7	rs62446372	17423671	A	G	0.00586721	0.227164	AHR-SNX13
7	rs10807780	16219368	G	A	0.00525488	0.232418	ISPD-LOC100506025
7	rs1157494	16215613	T	C	0.00513477	0.237553	ISPD-LOC100506025
7	rs7787613	17005841	T	C	0.00508462	0.242638	AGR3-AHR
7	rs10227232	16178100	G	A	0.00504797	0.247686	ISPD-LOC100506025
7	rs847403	16966355	A	G	0.00503832	0.252724	AGR3-AHR
7	rs7803914	16785648	A	G	0.00473496	0.257459	BZW2-TSPAN13
7	rs11977890	17753247	T	C	0.0047216	0.262181	AHR-SNX13
7	rs4563783	16955730	T	G	0.00464488	0.266826	AGR3-AHR
7	rs847401	16967096	A	G	0.00461833	0.271444	AGR3-AHR
7	rs4721475	16163218	T	G	0.00437052	0.275814	ISPD-LOC100506025
7	rs7786921	16199594	A	C	0.00420755	0.280022	ISPD-LOC100506025
7	rs7777150	16197861	T	A	0.00419941	0.284221	ISPD-LOC100506025
7	rs12699771	16196880	A	G	0.00416232	0.288384	ISPD-LOC100506025
7	rs6948977	16198968	C	G	0.00413224	0.292516	ISPD-LOC100506025
7	rs6968537	16168708	C	T	0.00381968	0.296336	ISPD-LOC100506025
7	rs1155436	16221063	A	G	0.00378523	0.300121	ISPD-LOC100506025
7	rs6943936	16168273	G	A	0.0035915	0.303712	ISPD-LOC100506025
7	rs847395	16969473	G	A	0.00357492	0.307287	AGR3-AHR
7	rs1990364	16168925	A	G	0.0034555	0.310743	ISPD-LOC100506025
7	rs12537888	16167498	C	A	0.00341005	0.314153	ISPD-LOC100506025
7	rs1527215	16166809	C	T	0.00332755	0.31748	ISPD-LOC100506025
7	rs56405398	16785426	G	A	0.00327181	0.320752	BZW2-TSPAN13
7	rs7795348	16150272	G	T	0.0032092	0.323961	ISPD-LOC100506025
7	rs4721580	17208888	C	T	0.00314907	0.32711	AGR3-AHR
7	rs117590856	17712149	A	G	0.00310143	0.330212	AHR-SNX13
7	rs62444511	17198892	C	G	0.00308925	0.333301	AGR3-AHR
7	rs17287882	16178874	A	T	0.00301631	0.336317	ISPD-LOC100506025
7	rs847367	16963690	C	G	0.00291435	0.339232	AGR3-AHR
7	rs9648224	16945734	C	G	0.0028843	0.342116	AGR3-AHR
7	rs4621696	16140537	C	T	0.00286002	0.344976	ISPD-LOC100506025
7	rs35492547	16997738	T	C	0.00281608	0.347792	AGR3-AHR
7	rs3857709	16140102	C	T	0.00270608	0.350498	ISPD-LOC100506025
7	rs1721026	16996994	G	C	0.00268035	0.353179	AGR3-AHR
7	rs10271951	16942259	G	C	0.00266249	0.355841	AGR3-AHR
7	rs73056339	16171376	C	T	0.00264782	0.358489	ISPD-LOC100506025
7	rs7803806	16785610	A	G	0.00260759	0.361096	BZW2-TSPAN13
7	rs17286418	16137519	G	C	0.00256727	0.363664	ISPD-LOC100506025
7	rs62442360	16143289	G	A	0.00250854	0.366172	ISPD-LOC100506025
7	rs73071825	16149067	T	A	0.00250465	0.368677	ISPD-LOC100506025
7	rs987932	16154321	G	A	0.00231147	0.370988	ISPD-LOC100506025
7	rs17359294	16164514	G	C	0.00227379	0.373262	ISPD-LOC100506025
7	rs987934	16154749	T	C	0.00224354	0.375506	ISPD-LOC100506025
7	rs1527201	16151028	A	T	0.00219825	0.377704	ISPD-LOC100506025
7	rs1120230	16150617	G	T	0.00217295	0.379877	ISPD-LOC100506025
7	rs7810811	18131727	A	G	0.00212967	0.382007	HDAC9
7	rs4282466	16151503	C	T	0.00205516	0.384062	ISPD-LOC100506025
7	rs2389733	17172500	T	C	0.00202655	0.386088	AGR3-AHR
7	rs62440374	16211915	G	A	0.00191636	0.388005	ISPD-LOC100506025
7	rs17359183	16162774	A	G	0.00191562	0.38992	ISPD-LOC100506025
7	rs56147833	16785332	A	C	0.00185654	0.391777	BZW2-TSPAN13
7	rs1852476	16164763	T	C	0.00183008	0.393607	ISPD-LOC100506025
7	rs56033714	16211067	C	T	0.0018188	0.395426	ISPD-LOC100506025
7	rs62440372	16206784	T	C	0.00181289	0.397239	ISPD-LOC100506025
7	rs17701414	17207677	T	C	0.00180442	0.399043	AGR3-AHR
7	rs10252227	16167652	A	T	0.0017633	0.400806	ISPD-LOC100506025
7	rs6950208	16789022	A	G	0.001748	0.402554	BZW2-TSPAN13
7	rs111795100	16151718	C	T	0.00171359	0.404268	ISPD-LOC100506025
7	rs3857708	16140077	A	G	0.00165373	0.405922	ISPD-LOC100506025
7	rs17657881	17757841	C	T	0.00164996	0.407572	AHR-SNX13
7	rs62442361	16144456	T	C	0.00158032	0.409152	ISPD-LOC100506025
7	rs74997757	17202017	C	G	0.00156005	0.410712	AGR3-AHR
7	rs17288304	16192737	C	T	0.00150331	0.412215	ISPD-LOC100506025
7	rs66899436	17199229	C	T	0.00150243	0.413718	AGR3-AHR
7	rs1527198	16216145	G	A	0.00146023	0.415178	ISPD-LOC100506025
7	rs6970000	16789021	T	C	0.00142516	0.416603	BZW2-TSPAN13
7	rs62439474	16141125	T	C	0.00139371	0.417997	ISPD-LOC100506025
7	rs138883451	16210719	G	C	0.00138998	0.419387	ISPD-LOC100506025
7	rs2537611	17732799	T	C	0.00138258	0.420769	AHR-SNX13
7	rs1949952	16229128	A	G	0.00137854	0.422148	ISPD-LOC100506025
7	rs117539485	16935163	G	A	0.00137307	0.423521	AGR3-AHR
7	rs1978253	16190739	G	C	0.00135554	0.424877	ISPD-LOC100506025
7	rs17367660	16218633	T	C	0.00135448	0.426231	ISPD-LOC100506025
7	rs2537583	17801437	T	C	0.00134399	0.427575	AHR-SNX13
7	rs1918260	16245135	A	C	0.00134122	0.428916	ISPD-LOC100506025
7	rs35150436	16186938	T	C	0.0013395	0.430256	ISPD-LOC100506025
7	rs35304706	16981151	A	T	0.0012817	0.431537	AGR3-AHR
7	rs35964802	16997578	A	G	0.00127702	0.432814	AGR3-AHR
7	chr7:17181767:D	17181767	A	ATACT	0.00125325	0.434068	AGR3-AHR
7	rs62440371	16204227	A	C	0.00123792	0.435306	ISPD-LOC100506025
7	rs116910843	17264771	A	G	0.00123705	0.436543	AGR3-AHR
7	rs55780138	16176516	T	C	0.00123502	0.437778	ISPD-LOC100506025
7	rs6461369	18063255	A	G	0.00121232	0.43899	SNX13-PRPS1L1
7	rs17672493	16236184	C	G	0.0012032	0.440193	ISPD-LOC100506025
7	rs1918259	16245357	C	T	0.00120238	0.441396	ISPD-LOC100506025
7	rs6961874	16246924	T	C	0.00118303	0.442579	ISPD-LOC100506025
7	rs62440376	16232932	C	T	0.00117987	0.443759	ISPD-LOC100506025
7	rs1527221	16247095	T	C	0.00117309	0.444932	ISPD-LOC100506025
7	rs4721581	17208899	G	C	0.00115799	0.44609	AGR3-AHR
7	rs1403803	16989678	G	A	0.00115022	0.44724	AGR3-AHR
7	rs1527220	16245979	G	A	0.00114774	0.448388	ISPD-LOC100506025
7	rs10487915	16229021	A	G	0.00113792	0.449525	ISPD-LOC100506025
7	rs62441033	16785014	A	G	0.00110334	0.450629	BZW2-TSPAN13
7	rs55699764	17209793	A	G	0.00109142	0.45172	AGR3-AHR
7	rs6944388	16788013	G	A	0.00106731	0.452788	BZW2-TSPAN13
7	rs68016863	16993384	A	G	0.00105828	0.453846	AGR3-AHR
7	rs7778438	16247249	A	T	0.00105351	0.454899	ISPD-LOC100506025
7	rs147775551	17221827	G	A	0.00105186	0.455951	AGR3-AHR
7	rs2537580	17793601	T	C	0.00104452	0.456996	AHR-SNX13
7	rs2693096	16788427	A	C	0.0010345	0.45803	BZW2-TSPAN13
7	rs12537699	18132062	G	A	0.00103252	0.459063	HDAC9
7	rs7776817	17612439	G	C	0.00102643	0.460089	AHR-SNX13
7	rs2537590	17808649	G	A	0.0010164	0.461106	AHR-SNX13
7	rs6963052	16211529	T	C	0.00101316	0.462119	ISPD-LOC100506025
7	rs4721692	18120649	C	G	0.00100432	0.463123	PRPS1L1-HDAC9
7	rs4532498	16957229	A	T	0.00100265	0.464126	AGR3-AHR
7	rs2693098	16788331	C	G	0.000991105	0.465117	BZW2-TSPAN13
7	rs76239323	17777395	A	G	0.000990022	0.466107	AHR-SNX13
7	rs2723574	17776349	T	C	0.000984101	0.467091	AHR-SNX13
7	rs2537574	17780911	A	G	0.000980196	0.468071	AHR-SNX13
7	rs1295145	16304544	C	G	0.00095359	0.469025	LOC100506025
7	chr7:18111230:D	18111230	G	GT	0.00095309	0.469978	PRPS1L1-HDAC9
7	rs1527219	16245752	C	T	0.000937389	0.470915	ISPD-LOC100506025
7	chr7:18134192:D	18134192	T	TC	0.000934348	0.47185	HDAC9
7	rs2693093	16789067	G	A	0.000927068	0.472777	BZW2-TSPAN13
7	rs2537572	17771780	G	A	0.000919911	0.473697	AHR-SNX13
7	rs1295158	16294041	T	C	0.000900305	0.474597	LOC100506025
7	rs10249221	17822060	A	G	0.000899864	0.475497	AHR-SNX13
7	rs62445126	16997889	C	G	0.000898541	0.476395	AGR3-AHR
7	rs76639205	16788191	T	C	0.000898102	0.477293	BZW2-TSPAN13
7	rs847410	16964885	G	A	0.000897955	0.478191	AGR3-AHR
7	rs192310821	17655823	A	G	0.000881294	0.479073	AHR-SNX13
7	chr7:16226436:D	16226436	A	AGC	0.000881012	0.479954	ISPD-LOC100506025
7	rs17359782	16177852	T	C	0.000878767	0.480832	ISPD-LOC100506025
7	rs7809306	16225174	A	G	0.000871142	0.481703	ISPD-LOC100506025
7	rs847377	16945035	T	C	0.000869771	0.482573	AGR3-AHR
7	rs147131212	16153663	G	A	0.000855915	0.483429	ISPD-LOC100506025
7	rs62445125	16997803	C	T	0.000851836	0.484281	AGR3-AHR
7	rs2723525	17800133	A	G	0.000845989	0.485127	AHR-SNX13
7	rs847407	16965719	T	C	0.000844959	0.485972	AGR3-AHR
7	rs34726694	18111334	T	C	0.000822343	0.486794	PRPS1L1-HDAC9
7	rs847371	16977707	T	C	0.000820043	0.487614	AGR3-AHR
7	rs71540775	16950824	T	C	0.000818839	0.488433	AGR3-AHR
7	rs13227822	16206678	T	C	0.0008124	0.489246	ISPD-LOC100506025
7	rs12699772	16226615	T	G	0.000799611	0.490045	ISPD-LOC100506025
7	rs7783810	16193877	C	T	0.000796086	0.490841	ISPD-LOC100506025
7	rs706052	16789457	T	G	0.00079293	0.491634	BZW2-TSPAN13
7	rs10273455	17762666	C	A	0.000779483	0.492414	AHR-SNX13
7	rs73069852	17000865	T	C	0.000775075	0.493189	AGR3-AHR
7	rs79240439	16999946	T	C	0.000769137	0.493958	AGR3-AHR
7	rs17136947	16994199	A	G	0.000757145	0.494715	AGR3-AHR
7	rs34214951	16789346	G	T	0.000756942	0.495472	BZW2-TSPAN13
7	rs118151866	17771935	A	G	0.000754612	0.496227	AHR-SNX13
7	rs7801673	16243069	G	C	0.000753001	0.49698	ISPD-LOC100506025
7	rs2537581	17795494	T	C	0.000748609	0.497728	AHR-SNX13
7	rs113407083	16199382	G	A	0.000747916	0.498476	ISPD-LOC100506025
7	rs62445127	16997930	C	G	0.00074742	0.499224	AGR3-AHR
7	chr7:17777388:I	17777388	AT	A	0.000744173	0.499968	AHR-SNX13
7	rs6949186	16992446	A	T	0.00074261	0.50071	AGR3-AHR
7	rs17136923	16991838	A	G	0.000732047	0.501442	AGR3-AHR
7	rs17672457	16236162	G	A	0.000728754	0.502171	ISPD-LOC100506025
7	rs4721478	16227094	A	G	0.000727912	0.502899	ISPD-LOC100506025
7	rs2192068	17782883	T	A	0.000721527	0.503621	AHR-SNX13
7	rs77536529	17778456	A	G	0.000719972	0.504341	AHR-SNX13
7	rs17136950	16994248	T	G	0.000718153	0.505059	AGR3-AHR
7	rs74824954	16926363	T	A	0.000716253	0.505775	AGR3-AHR
7	rs17136951	16994441	C	G	0.000716163	0.506491	AGR3-AHR
7	rs28676827	16994780	C	T	0.000715352	0.507206	AGR3-AHR
7	rs2537582	17800452	T	C	0.000710439	0.507917	AHR-SNX13
7	rs2723526	17799833	A	G	0.000698427	0.508615	AHR-SNX13
7	rs17169323	16228909	A	G	0.000693929	0.509309	ISPD-LOC100506025
7	rs13241985	16996193	A	G	0.000693676	0.510003	AGR3-AHR
7	rs2689423	16982454	T	C	0.000692498	0.510695	AGR3-AHR
7	rs2537579	17787329	A	G	0.000689575	0.511385	AHR-SNX13
7	chr7:17197232:D	17197232	CT	C	0.000687339	0.512072	AGR3-AHR
7	rs75053972	17778782	G	A	0.000681691	0.512754	AHR-SNX13
7	rs2537575	17781483	A	G	0.000673919	0.513428	AHR-SNX13
7	rs78102507	17614884	C	A	0.00066242	0.51409	AHR-SNX13
7	rs60693219	16988536	C	T	0.00066143	0.514752	AGR3-AHR
7	rs60045869	16988574	C	T	0.000661051	0.515413	AGR3-AHR
7	rs12670694	16233741	G	T	0.000660822	0.516074	ISPD-LOC100506025
7	rs9770531	16988726	G	A	0.000660746	0.516734	AGR3-AHR
7	rs66681092	16989244	T	C	0.000659233	0.517394	AGR3-AHR
7	rs181717897	16926397	A	G	0.000657427	0.518051	AGR3-AHR
7	rs1403802	16989793	C	G	0.000657352	0.518708	AGR3-AHR
7	rs17136905	16985642	C	T	0.000656902	0.519365	AGR3-AHR
7	rs35784161	16952689	A	C	0.00065608	0.520021	AGR3-AHR
7	rs6950188	16985768	C	T	0.00065608	0.520678	AGR3-AHR
7	rs28376061	16990425	A	G	0.000655259	0.521333	AGR3-AHR
7	rs28507245	16990447	C	G	0.000655185	0.521988	AGR3-AHR
7	rs9770523	16988644	T	A	0.000647536	0.522635	AGR3-AHR
7	rs9690302	16986964	T	C	0.000646593	0.523282	AGR3-AHR
7	rs1144627	16761445	G	A	0.000646448	0.523929	BZW2-TSPAN13
7	rs118006739	16902510	T	C	0.000645149	0.524574	AGR3
7	rs9690465	16987494	T	C	0.000637046	0.525211	AGR3-AHR
7	rs35978678	16232776	T	C	0.00063363	0.525844	ISPD-LOC100506025
7	rs1527207	16231182	A	G	0.000627322	0.526472	ISPD-LOC100506025
7	rs12536517	17214788	C	G	0.00062651	0.527098	AGR3-AHR
7	rs6957731	17197006	C	T	0.000625632	0.527724	AGR3-AHR
7	rs2537584	17803238	T	A	0.000625632	0.528349	AHR-SNX13
7	chr7:16954984:D	16954984	T	TGCAAACC	0.00062395	0.528973	AGR3-AHR
7	rs10085375	17163262	A	C	0.00062308	0.529596	AGR3-AHR
7	rs1304775	17782706	G	A	0.000623014	0.530219	AHR-SNX13
7	rs17136920	16991550	A	G	0.00062075	0.53084	AGR3-AHR
7	rs13237319	16964510	G	A	0.000617914	0.531458	AGR3-AHR
7	rs1525735	17197571	C	T	0.00061693	0.532075	AGR3-AHR
7	rs706045	16754957	G	A	0.000608931	0.532684	BZW2-TSPAN13
7	chr7:17777394:D	17777394	A	AG	0.000606145	0.53329	AHR-SNX13
7	chr7:16967367:D	16967367	G	GTTGT	0.000604324	0.533894	AGR3-AHR
7	rs847398	16967914	C	T	0.000594608	0.534489	AGR3-AHR
7	rs10234373	16987503	A	C	0.000593342	0.535082	AGR3-AHR
7	rs1997090	17170822	C	A	0.000591602	0.535674	AGR3-AHR
7	rs10264445	17822049	G	T	0.000590171	0.536264	AHR-SNX13
7	rs847397	16968457	T	C	0.000587567	0.536852	AGR3-AHR
7	rs12668400	16233634	A	G	0.00058569	0.537437	ISPD-LOC100506025
7	rs847399	16967412	A	T	0.000584639	0.538022	AGR3-AHR
7	rs10279493	17003707	T	G	0.00058278	0.538605	AGR3-AHR
7	rs1997091	17170680	G	A	0.00058036	0.539185	AGR3-AHR
7	rs11760373	17796604	A	T	0.000579787	0.539765	AHR-SNX13
7	rs62444510	17191600	T	A	0.000578816	0.540344	AGR3-AHR
7	rs6976322	16231830	A	G	0.000577112	0.540921	ISPD-LOC100506025
7	rs847400	16967193	T	C	0.000572673	0.541494	AGR3-AHR
7	chr7:16996176:D	16996176	A	AGTTAT	0.000572506	0.542066	AGR3-AHR
7	rs2528405	16982726	T	C	0.000568525	0.542635	AGR3-AHR
7	rs17286602	16152174	A	T	0.000566341	0.543201	ISPD-LOC100506025
7	rs35744743	16997581	C	T	0.000566233	0.543767	AGR3-AHR
7	rs150234337	18050816	T	C	0.000563635	0.544331	SNX13-PRPS1L1
7	rs10950683	17806777	T	C	0.000560903	0.544892	AHR-SNX13
7	rs13241806	16996194	T	C	0.00056085	0.545453	AGR3-AHR
7	rs697517	16756691	T	C	0.000557043	0.54601	BZW2-TSPAN13
7	rs847402	16966898	T	C	0.000555056	0.546565	AGR3-AHR
7	rs13240611	16200053	A	C	0.000551281	0.547116	ISPD-LOC100506025
7	rs73075239	18124420	A	G	0.000549338	0.547665	PRPS1L1-HDAC9
7	rs1589886	16867772	G	A	0.000547106	0.548212	AGR2-AGR3
7	rs62443209	16662360	G	A	0.000544895	0.548757	ANKMY2
7	rs11981556	17004797	G	A	0.000542652	0.5493	AGR3-AHR
7	rs706047	16758263	G	A	0.000541614	0.549842	BZW2-TSPAN13
7	rs2537587	17807119	T	C	0.000540972	0.550383	AHR-SNX13
7	chr7:16218428:I	16218428	TA	T	0.000538325	0.550921	ISPD-LOC100506025
7	rs847392	16970595	T	G	0.000537498	0.551458	AGR3-AHR
7	rs17361889	16304079	A	T	0.000532877	0.551991	LOC100506025
7	rs10244994	17005447	A	G	0.000532877	0.552524	AGR3-AHR
7	rs10259098	16999080	A	G	0.000530786	0.553055	AGR3-AHR
7	rs10267168	17001027	T	C	0.00053022	0.553585	AGR3-AHR
7	rs10267446	17001266	T	C	0.000529936	0.554115	AGR3-AHR
7	chr7:17753066:I	17753066	ATATG	A	0.000528339	0.554643	AHR-SNX13
7	rs4721655	17778157	T	C	0.000527498	0.555171	AHR-SNX13
7	rs10275143	17002518	A	G	0.000526242	0.555697	AGR3-AHR
7	rs1144629	16762025	C	T	0.000525454	0.556223	BZW2-TSPAN13
7	rs77485450	16954155	T	C	0.000524992	0.556748	AGR3-AHR
7	rs1525745	16878857	T	C	0.000524531	0.557272	AGR2-AGR3
7	rs10264447	17822054	C	T	0.000524531	0.557797	AHR-SNX13
7	rs17138250	17809788	T	G	0.000522237	0.558319	AHR-SNX13
7	rs7787867	16765190	A	G	0.000521325	0.55884	BZW2-TSPAN13
7	rs1527205	16160617	G	T	0.000520871	0.559361	ISPD-LOC100506025
7	rs10487587	16954787	A	G	0.000520871	0.559882	AGR3-AHR
7	rs758702	16175543	C	T	0.000520417	0.560402	ISPD-LOC100506025
7	chr7:16754861:I	16754861	T	TA	0.000520417	0.560923	BZW2-TSPAN13
7	rs2008133	16211451	T	C	0.000519965	0.561443	ISPD-LOC100506025
7	rs6968510	16302995	T	C	0.000519061	0.561962	LOC100506025
7	rs1721018	17004886	T	C	0.000517266	0.562479	AGR3-AHR
7	chr7:16755010:I	16755010	T	TA	0.000516819	0.562996	BZW2-TSPAN13
7	rs818489	16755448	C	T	0.000512835	0.563509	BZW2-TSPAN13
7	rs78070887	16587832	G	A	0.000512396	0.564021	LRRC72
7	rs1525747	16875661	G	T	0.000509782	0.564531	AGR2-AGR3
7	rs62443201	16657666	A	C	0.000507625	0.565039	ANKMY2
7	rs17270384	17001683	G	A	0.000506768	0.565545	AGR3-AHR
7	chr7:17758142:I	17758142	CAT	C	0.000505488	0.566051	AHR-SNX13
7	rs11760717	16159827	T	G	0.000503791	0.566555	ISPD-LOC100506025
7	rs2080059	17806470	T	C	0.000503791	0.567058	AHR-SNX13
7	rs66933521	16170048	G	A	0.000502949	0.567561	ISPD-LOC100506025
7	rs2723586	17761237	T	G	0.000502109	0.568063	AHR-SNX13
7	chr7:16907786:I	16907786	CT	C	0.000495902	0.568559	AGR3
7	rs2723522	17808999	G	T	0.000489463	0.569049	AHR-SNX13
7	rs1721019	17004301	A	C	0.000487881	0.569537	AGR3-AHR
7	rs1527200	16212905	C	T	0.000487094	0.570024	ISPD-LOC100506025
7	rs76869347	16784968	T	G	0.000485529	0.570509	BZW2-TSPAN13
7	rs11762048	16206831	A	G	0.000481662	0.570991	ISPD-LOC100506025
7	rs10274539	17005735	C	A	0.000475614	0.571467	AGR3-AHR
7	rs17270498	17003807	G	A	0.000474498	0.571941	AGR3-AHR
7	rs1459559	16785942	A	T	0.00046506	0.572406	BZW2-TSPAN13
7	chr7:16998200:I	16998200	AT	A	0.000464705	0.572871	AGR3-AHR
7	rs2537566	17762843	A	G	0.000461537	0.573332	AHR-SNX13
7	rs10228247	17783644	T	A	0.000461537	0.573794	AHR-SNX13
7	rs77112558	16182623	A	T	0.000460492	0.574254	ISPD-LOC100506025
7	rs17701498	17213072	T	G	0.000460492	0.574715	AGR3-AHR
7	rs6461341	17762069	T	C	0.00045876	0.575174	AHR-SNX13
7	rs10230414	17762937	T	C	0.000457386	0.575631	AHR-SNX13
7	rs12536509	17783672	T	C	0.00045636	0.576087	AHR-SNX13
7	rs147711038	17980466	G	A	0.000452979	0.57654	SNX13-PRPS1L1
7	rs10487914	16219670	G	A	0.000450311	0.576991	ISPD-LOC100506025
7	rs818488	16754702	G	A	0.000448991	0.57744	BZW2-TSPAN13
7	rs148898475	17008670	G	T	0.000448334	0.577888	AGR3-AHR
7	rs2192067	17763407	C	T	0.000447352	0.578335	AHR-SNX13
7	rs57241019	16988472	A	C	0.000446375	0.578782	AGR3-AHR
7	rs113750843	16658999	A	G	0.000445079	0.579227	ANKMY2
7	rs6461340	17762064	C	T	0.000442512	0.579669	AHR-SNX13
7	rs2723530	17781415	A	C	0.000442512	0.580112	AHR-SNX13
7	rs847396	16968509	A	G	0.000440292	0.580552	AGR3-AHR
7	rs10275525	17002786	A	G	0.000438721	0.580991	AGR3-AHR
7	rs75720555	16788414	A	G	0.000438096	0.581429	BZW2-TSPAN13
7	rs12333670	17750383	T	C	0.000438096	0.581867	AHR-SNX13
7	rs6978003	17763621	T	G	0.000436542	0.582304	AHR-SNX13
7	rs10255982	18129945	T	C	0.000435924	0.58274	HDAC9
7	rs2389854	17807168	T	C	0.000434386	0.583174	AHR-SNX13
7	rs2723556	17867595	A	G	0.000432254	0.583606	SNX13
7	rs34085905	17759856	C	T	0.000431346	0.584038	AHR-SNX13
7	rs949451	17858554	A	G	0.000429245	0.584467	SNX13
7	rs62440451	16299301	A	G	0.000428055	0.584895	LOC100506025
7	rs10950648	17206756	T	C	0.000427759	0.585323	AGR3-AHR
7	rs17644896	17214399	T	G	0.000426577	0.585749	AGR3-AHR
7	rs6461229	16238691	C	T	0.000423365	0.586173	ISPD-LOC100506025
7	chr7:16253033:D	16253033	C	CTT	0.000422498	0.586595	LOC100506025
7	rs4609105	16957673	T	C	0.00042221	0.587017	AGR3-AHR
7	rs1674802	16785553	C	T	0.000421635	0.587439	BZW2-TSPAN13
7	rs12532502	16957686	T	C	0.000421635	0.587861	AGR3-AHR
7	rs17268110	16957026	T	C	0.00042049	0.588281	AGR3-AHR
7	rs148085649	17778032	G	A	0.000416815	0.588698	AHR-SNX13
7	rs34069642	16141251	A	G	0.000415976	0.589114	ISPD-LOC100506025
7	rs13245773	16179881	C	T	0.000411294	0.589525	ISPD-LOC100506025
7	rs1468689	17764471	A	T	0.000411294	0.589936	AHR-SNX13
7	rs10488473	17761141	C	T	0.00041021	0.590347	AHR-SNX13
7	rs6461292	17004387	T	C	0.000405404	0.590752	AGR3-AHR
7	rs10228234	17783606	C	A	0.000405404	0.591157	AHR-SNX13
7	rs2528402	16999333	G	T	0.000404877	0.591562	AGR3-AHR
7	rs12155308	17755516	G	A	0.000397913	0.59196	AHR-SNX13
7	rs11767707	17755219	C	T	0.00039766	0.592358	AHR-SNX13
7	rs11764183	17755290	T	C	0.00039766	0.592756	AHR-SNX13
7	rs11767702	17755172	A	T	0.000397407	0.593153	AHR-SNX13
7	rs78551630	16591353	C	A	0.000397155	0.59355	LRRC72
7	rs11767614	17754854	C	T	0.000397155	0.593947	AHR-SNX13
7	rs10249546	16919172	C	A	0.000396902	0.594344	AGR3
7	rs10950647	17196529	G	A	0.000396902	0.594741	AGR3-AHR
7	rs2041592	17753807	C	T	0.000396149	0.595137	AHR-SNX13
7	rs62445129	16998335	T	C	0.000395398	0.595533	AGR3-AHR
7	rs1405591	16156475	G	T	0.000395149	0.595928	ISPD-LOC100506025
7	rs34924739	17756174	T	C	0.000395149	0.596323	AHR-SNX13
7	rs7456348	17756227	G	A	0.0003949	0.596718	AHR-SNX13
7	rs5021389	17756331	C	T	0.000394651	0.597112	AHR-SNX13
7	rs3919527	17756749	C	A	0.000392919	0.597505	AHR-SNX13
7	rs12533693	16139184	C	G	0.000392182	0.597898	ISPD-LOC100506025
7	rs2080058	17782963	C	T	0.000392182	0.59829	AHR-SNX13
7	rs1721025	16997088	G	A	0.000391204	0.598681	AGR3-AHR
7	rs62446935	18045414	C	T	0.000390473	0.599071	SNX13-PRPS1L1
7	rs11773405	16149832	C	T	0.00039023	0.599462	ISPD-LOC100506025
7	rs10264457	17757134	C	T	0.000389988	0.599852	AHR-SNX13
7	rs4719463	16329088	T	C	0.0003883	0.60024	LOC100506025-ISPD
7	chr7:17770393:D	17770393	GA	G	0.00038806	0.600628	AHR-SNX13
7	chr7:18129546:D	18129546	T	TTTTG	0.000387342	0.601015	HDAC9
7	chr7:17755393:D	17755393	T	TA	0.000387104	0.601402	AHR-SNX13
7	chr7:16998418:I	16998418	AC	A	0.000385207	0.601788	AGR3-AHR
7	rs11760631	16159780	T	C	0.0003845	0.602172	ISPD-LOC100506025
7	rs112505285	16998082	T	A	0.000382864	0.602555	AGR3-AHR
7	rs10257171	17758918	T	G	0.000382632	0.602938	AHR-SNX13
7	rs62445128	16998064	C	G	0.000382399	0.60332	AGR3-AHR
7	rs2723501	17854532	G	T	0.000382399	0.603702	SNX13
7	rs62443216	16667461	C	T	0.000381242	0.604084	ANKMY2
7	rs34917473	16997716	G	A	0.000381242	0.604465	AGR3-AHR
7	rs847405	16966180	T	G	0.000379179	0.604844	AGR3-AHR
7	chr7:17890413:D	17890413	CA	C	0.000379179	0.605223	SNX13
7	rs9969319	17781853	C	T	0.00037714	0.6056	AHR-SNX13
7	rs6461230	16242151	T	C	0.000376691	0.605977	ISPD-LOC100506025
7	chr7:17825719:D	17825719	AAGGAG	A	0.000376691	0.606354	AHR-SNX13
7	rs28794810	16998162	A	G	0.000376242	0.60673	AGR3-AHR
7	rs2080060	17806562	C	G	0.000375794	0.607106	AHR-SNX13
7	rs11762060	17808596	C	T	0.000375571	0.607481	AHR-SNX13
7	chr7:16253034:D	16253034	T	TTA	0.000375125	0.607857	LOC100506025
7	rs1295132	16313122	G	T	0.000375125	0.608232	LOC100506025-ISPD
7	rs2240855	16169658	A	G	0.000374016	0.608606	ISPD-LOC100506025
7	rs35844900	16997666	C	G	0.000374016	0.60898	AGR3-AHR
7	chr7:16933289:D	16933289	GTGTATAGTTAGAT	G	0.000373573	0.609353	AGR3-AHR
7	rs34835564	17762482	T	C	0.000373353	0.609727	AHR-SNX13
7	chr7:16662399:D	16662399	A	AAATAAATAAAT	0.000372036	0.610099	ANKMY2
7	rs10950675	17755546	G	C	0.000371382	0.61047	AHR-SNX13
7	rs11770975	17755260	T	A	0.000371164	0.610841	AHR-SNX13
7	rs2723540	17905690	G	T	0.000370512	0.611212	SNX13
7	rs2428950	16997464	A	G	0.00037008	0.611582	AGR3-AHR
7	rs7793320	17781765	A	G	0.000369864	0.611952	AHR-SNX13
7	rs2192066	17756548	T	A	0.000367506	0.612319	AHR-SNX13
7	rs12532530	16957642	A	G	0.000366869	0.612686	AGR3-AHR
7	rs11761915	16243928	G	A	0.000366233	0.613052	ISPD-LOC100506025
7	rs35970302	16661603	T	A	0.000366022	0.613418	ANKMY2
7	rs847406	16966016	G	C	0.000365181	0.613783	AGR3-AHR
7	rs2723502	17854616	T	C	0.000364342	0.614148	SNX13
7	rs2714875	17925975	A	G	0.000362886	0.614511	SNX13
7	rs2723515	17855466	A	G	0.000361444	0.614872	SNX13
7	rs2714876	17927606	C	A	0.000361034	0.615233	SNX13
7	rs7800062	16932506	A	G	0.000360829	0.615594	AGR3-AHR
7	rs6461304	17198181	A	G	0.000360421	0.615954	AGR3-AHR
7	rs55824063	16849123	C	T	0.000357589	0.616312	AGR2-AGR3
7	rs10950604	16178373	T	C	0.0003552	0.616667	ISPD-LOC100506025
7	rs11772381	17759386	C	T	0.000354805	0.617022	AHR-SNX13
7	rs5021390	17756363	A	T	0.000354018	0.617376	AHR-SNX13
7	rs12699769	16167879	A	C	0.000353822	0.61773	ISPD-LOC100506025
7	rs2723504	17854833	T	A	0.00035343	0.618083	SNX13
7	rs2723505	17854849	C	T	0.00035343	0.618437	SNX13
7	rs77049998	16786129	T	A	0.000353235	0.61879	BZW2-TSPAN13
7	rs34581548	17759779	A	G	0.00035304	0.619143	AHR-SNX13
7	rs1524774	17866975	A	G	0.000352651	0.619496	SNX13
7	rs7777809	16137921	C	G	0.000352068	0.619848	ISPD-LOC100506025
7	rs57148374	16660724	C	G	0.000347859	0.620196	ANKMY2
7	rs28549925	16971591	G	A	0.000347859	0.620543	AGR3-AHR
7	rs2428949	16997483	T	C	0.000347859	0.620891	AGR3-AHR
7	rs1636736	16996956	A	G	0.000345796	0.621237	AGR3-AHR
7	rs1636737	16996897	A	G	0.000345423	0.621582	AGR3-AHR
7	rs2723545	17859691	C	A	0.000344866	0.621927	SNX13
7	rs2723552	17860661	T	G	0.000344681	0.622272	SNX13
7	rs10488474	17761191	C	G	0.000344312	0.622616	AHR-SNX13
7	chr7:17904452:D	17904452	AGAG	A	0.000344127	0.62296	SNX13
7	rs2723494	17853983	C	T	0.000343759	0.623304	SNX13
7	rs2140710	17895575	G	C	0.000342842	0.623647	SNX13
7	rs10232023	16237180	T	G	0.000342112	0.623989	ISPD-LOC100506025
7	rs1404414	17866387	C	T	0.000341748	0.624331	SNX13
7	rs6947755	16239053	C	G	0.000341023	0.624672	ISPD-LOC100506025
7	chr7:16954987:I	16954987	AGT	A	0.000339584	0.625012	AGR3-AHR
7	rs1002945	17796659	T	A	0.000339226	0.625351	AHR-SNX13
7	rs67452591	17916196	T	C	0.00033869	0.625689	SNX13
7	rs35180099	16996560	G	A	0.000338512	0.626028	AGR3-AHR
7	rs17714364	17630860	A	G	0.000338512	0.626366	AHR-SNX13
7	rs193012881	17180221	G	T	0.000337095	0.626704	AGR3-AHR
7	rs1404422	17834986	A	C	0.000336567	0.62704	SNX13
7	rs2723524	17802993	C	G	0.000335867	0.627376	AHR-SNX13
7	rs13311380	16996679	T	C	0.000335692	0.627712	AGR3-AHR
7	rs1295128	16316822	A	T	0.000334127	0.628046	LOC100506025-ISPD
7	rs2714877	17927650	A	C	0.000332751	0.628379	SNX13
7	rs34605699	16996650	A	G	0.000332238	0.628711	AGR3-AHR
7	rs35477941	16996652	A	C	0.000332238	0.629043	AGR3-AHR
7	rs11769611	17796095	A	G	0.000330033	0.629373	AHR-SNX13
7	rs11770723	17752572	C	T	0.000329027	0.629702	AHR-SNX13
7	chr7:16967366:D	16967366	G	GGTT	0.00032886	0.630031	AGR3-AHR
7	rs11770758	17752739	C	T	0.00032886	0.63036	AHR-SNX13
7	rs11767212	17752851	A	G	0.00032886	0.630689	AHR-SNX13
7	rs11767183	17752890	T	C	0.00032886	0.631018	AHR-SNX13
7	rs10275907	16252720	G	C	0.000327861	0.631345	LOC100506025
7	rs2389837	17752156	C	T	0.000327365	0.631673	AHR-SNX13
7	rs71524220	17752322	T	C	0.000327199	0.632	AHR-SNX13
7	rs4272251	17752276	T	G	0.000327034	0.632327	AHR-SNX13
7	rs13241936	16996325	G	C	0.000326704	0.632654	AGR3-AHR
7	rs2389836	17751866	C	T	0.000326211	0.63298	AHR-SNX13
7	rs7798492	17743841	G	T	0.000326047	0.633306	AHR-SNX13
7	rs13242117	16996316	A	G	0.000325884	0.633632	AGR3-AHR
7	rs2691594	17864816	C	G	0.00032523	0.633957	SNX13
7	rs13241708	16996174	G	A	0.000323609	0.634281	AGR3-AHR
7	rs4316058	17834727	T	G	0.000323609	0.634604	SNX13
7	rs12699912	17801951	A	G	0.000323448	0.634928	AHR-SNX13
7	rs818485	16753717	G	A	0.000321846	0.63525	BZW2-TSPAN13
7	rs2041589	17750811	T	C	0.000321528	0.635571	AHR-SNX13
7	rs11766872	17727743	G	C	0.000321211	0.635892	AHR-SNX13
7	rs2041591	17751416	C	G	0.000321052	0.636213	AHR-SNX13
7	rs2058454	17766086	T	C	0.000320577	0.636534	AHR-SNX13
7	rs7798528	16937515	A	T	0.000320262	0.636854	AGR3-AHR
7	rs2041590	17751265	A	T	0.00031979	0.637174	AHR-SNX13
7	rs2723579	17764625	C	T	0.00031932	0.637493	AHR-SNX13
7	rs62447458	17761621	G	C	0.000319007	0.637812	AHR-SNX13
7	chr7:17902820:I	17902820	C	CT	0.000319007	0.638131	SNX13
7	chr7:17749595:D	17749595	A	AG	0.000318695	0.63845	AHR-SNX13
7	rs13229045	16996216	C	T	0.000318383	0.638768	AGR3-AHR
7	rs2462512	17847838	C	A	0.000318383	0.639087	SNX13
7	rs184592669	16771599	T	C	0.000318228	0.639405	BZW2-TSPAN13
7	rs2691552	17923744	T	C	0.000318228	0.639723	SNX13
7	rs66699458	16662095	G	T	0.000318072	0.640041	ANKMY2
7	rs13244390	16668402	C	T	0.000317762	0.640359	ANKMY2
7	rs10263336	16970038	C	G	0.000317762	0.640677	AGR3-AHR
7	rs34267616	17762709	C	G	0.000317452	0.640994	AHR-SNX13
7	rs28551045	16757670	A	T	0.000317143	0.641311	BZW2-TSPAN13
7	rs117986557	17401244	T	C	0.000317143	0.641629	AHR-SNX13
7	rs34106641	16665268	C	A	0.000316375	0.641945	ANKMY2
7	rs4285388	16933759	A	G	0.000316068	0.642261	AGR3-AHR
7	rs2691597	17870340	C	T	0.000316068	0.642577	SNX13
7	rs10241686	17749804	A	G	0.000315304	0.642892	AHR-SNX13
7	rs10256974	17749752	C	T	0.000315152	0.643208	AHR-SNX13
7	rs12535810	17743802	C	T	0.000314849	0.643522	AHR-SNX13
7	chr7:17934110:I	17934110	GA	G	0.000314849	0.643837	SNX13
7	rs111889042	16516869	C	G	0.000314696	0.644152	SOSTDC1-LRRC72
7	rs2723562	17846620	C	G	0.000314545	0.644467	SNX13
7	rs34487278	17749297	A	T	0.000314242	0.644781	AHR-SNX13
7	rs12333818	17749203	C	T	0.000314091	0.645095	AHR-SNX13
7	rs12333542	17749137	A	C	0.00031394	0.645409	AHR-SNX13
7	rs12333540	17749082	T	C	0.000313639	0.645722	AHR-SNX13
7	rs2723555	17863633	T	A	0.000313639	0.646036	SNX13
7	rs2693091	16787472	T	C	0.000313489	0.64635	BZW2-TSPAN13
7	rs12699913	17802111	T	A	0.000313038	0.646663	AHR-SNX13
7	rs9691575	16981849	G	A	0.000312739	0.646975	AGR3-AHR
7	rs2691583	17831806	C	T	0.000312739	0.647288	SNX13
7	rs10256609	17749477	C	T	0.000311992	0.6476	AHR-SNX13
7	rs2389838	17758778	G	A	0.000311844	0.647912	AHR-SNX13
7	rs1051603	17862025	G	C	0.000311844	0.648224	SNX13
7	rs6956986	16270332	G	A	0.000311695	0.648535	LOC100506025
7	rs74751250	16461703	T	C	0.000311547	0.648847	LOC100506025-SOSTDC1
7	rs7785638	16144422	A	G	0.000311399	0.649158	ISPD-LOC100506025
7	rs2263228	17775463	G	A	0.000311399	0.64947	AHR-SNX13
7	rs1989483	16942661	G	A	0.000310218	0.64978	AGR3-AHR
7	rs4721480	16244425	T	A	0.000309631	0.65009	ISPD-LOC100506025
7	rs7783093	16932389	T	G	0.000309339	0.650399	AGR3-AHR
7	chr7:16771990:I	16771990	TCC	T	0.000308901	0.650708	BZW2-TSPAN13
7	rs140849340	17444468	C	T	0.00030832	0.651016	AHR-SNX13
7	rs4582450	16932926	T	C	0.000307453	0.651324	AGR3-AHR
7	rs1144624	16759844	T	A	0.000307309	0.651631	BZW2-TSPAN13
7	rs6978097	17851527	T	C	0.000307165	0.651938	SNX13
7	rs181921310	16203420	A	G	0.000306305	0.652244	ISPD-LOC100506025
7	rs111960889	17804005	A	G	0.000305876	0.65255	AHR-SNX13
7	chr7:17309340:D	17309340	AT	A	0.000305166	0.652855	AGR3-AHR
7	rs73078989	16658718	T	C	0.000305024	0.653161	ANKMY2
7	rs56048578	16982018	T	G	0.000305024	0.653466	AGR3-AHR
7	rs55888380	16982321	C	T	0.000305024	0.653771	AGR3-AHR
7	rs10487584	16981264	C	T	0.000304741	0.654075	AGR3-AHR
7	rs6978103	17851528	T	C	0.000303755	0.654379	SNX13
7	rs6957270	17196736	C	G	0.000303615	0.654683	AGR3-AHR
7	rs2723567	17898479	A	C	0.000303615	0.654986	SNX13
7	rs35699364	17751593	T	A	0.000303055	0.655289	AHR-SNX13
7	rs7786306	17792830	A	G	0.000303055	0.655592	AHR-SNX13
7	chr7:16995984:I	16995984	TA	T	0.000302498	0.655895	AGR3-AHR
7	rs10241453	17749761	T	C	0.000302081	0.656197	AHR-SNX13
7	rs35648722	17203555	C	G	0.00030139	0.656498	AGR3-AHR
7	rs2691555	17938283	C	T	0.000301115	0.656799	SNX13
7	rs2691585	17837687	A	G	0.000300565	0.6571	SNX13
7	rs2030725	17868331	T	C	0.000300291	0.6574	SNX13
7	rs10487911	16158106	G	C	0.000297849	0.657698	ISPD-LOC100506025
7	rs6973364	17160612	T	C	0.000297849	0.657996	AGR3-AHR
7	rs2723508	17818064	C	T	0.000297715	0.658294	AHR-SNX13
7	rs1404421	17817431	C	T	0.000297581	0.658591	AHR-SNX13
7	rs35692033	16995904	T	C	0.000297179	0.658889	AGR3-AHR
7	rs1965534	17830112	T	C	0.000296912	0.659185	AHR-SNX13
7	rs10487583	16995892	C	G	0.000296246	0.659482	AGR3-AHR
7	rs1527203	16157761	T	C	0.000295848	0.659778	ISPD-LOC100506025
7	rs56024841	16269252	C	A	0.000294661	0.660072	LOC100506025
7	rs34757903	17763504	G	A	0.000294661	0.660367	AHR-SNX13
7	rs4721661	17874300	G	A	0.000294006	0.660661	SNX13
7	rs76517849	16767757	T	C	0.000293745	0.660955	BZW2-TSPAN13
7	rs34061308	17763726	C	T	0.000292836	0.661247	AHR-SNX13
7	chr7:16782569:D	16782569	C	CAT	0.000292706	0.66154	BZW2-TSPAN13
7	rs2691582	17829247	C	T	0.000292061	0.661832	AHR-SNX13
7	rs10486793	16668034	T	C	0.000291933	0.662124	ANKMY2
7	rs35057721	17763645	C	T	0.000291675	0.662416	AHR-SNX13
7	rs7456367	16659257	T	G	0.000291419	0.662707	ANKMY2
7	rs1608876	17145207	A	G	0.000291291	0.662999	AGR3-AHR
7	rs4721665	17916319	T	C	0.000290525	0.663289	SNX13
7	rs2691596	17820084	C	T	0.000290398	0.663579	AHR-SNX13
7	rs34477181	17191020	A	G	0.000289764	0.663869	AGR3-AHR
7	chr7:17216928:I	17216928	TG	T	0.000289511	0.664159	AGR3-AHR
7	rs1525744	16883410	T	A	0.000289258	0.664448	AGR2-AGR3
7	rs2723496	17825991	G	A	0.000289258	0.664737	AHR-SNX13
7	rs2691553	17826282	G	A	0.000289132	0.665026	AHR-SNX13
7	rs1852010	17826368	G	A	0.000289007	0.665315	AHR-SNX13
7	rs1524777	17839609	C	T	0.000288881	0.665604	SNX13
7	rs10950639	16925518	G	A	0.000288629	0.665893	AGR3-AHR
7	rs56356397	16667578	T	C	0.000288504	0.666181	ANKMY2
7	rs58512790	16667560	C	T	0.000288379	0.66647	ANKMY2
7	rs917223	16659639	G	C	0.000288254	0.666758	ANKMY2
7	rs146280556	17778561	A	G	0.000288254	0.667046	AHR-SNX13
7	rs145734376	17937574	C	T	0.000288254	0.667335	SNX13
7	rs67546316	16984820	T	C	0.000288129	0.667623	AGR3-AHR
7	rs2691593	17819656	T	C	0.000287754	0.66791	AHR-SNX13
7	rs2723507	17819929	A	G	0.000287505	0.668198	AHR-SNX13
7	rs2723506	17820299	G	A	0.000287381	0.668485	AHR-SNX13
7	rs1830006	17827885	A	G	0.000287133	0.668772	AHR-SNX13
7	rs13229262	16842381	C	T	0.000287009	0.669059	AGR2
7	rs62445098	16985887	G	A	0.000286514	0.669346	AGR3-AHR
7	rs17342403	16995794	T	C	0.000286267	0.669632	AGR3-AHR
7	rs2389832	17739418	G	A	0.000285775	0.669918	AHR-SNX13
7	rs7804344	17777167	A	G	0.000285775	0.670204	AHR-SNX13
7	rs2723571	17891214	A	C	0.000285775	0.67049	SNX13
7	rs4721519	16665952	G	A	0.000285286	0.670775	ANKMY2
7	rs2723569	17893671	A	T	0.000285286	0.67106	SNX13
7	rs4721520	16665975	C	T	0.000285163	0.671345	ANKMY2
7	rs1523629	16992048	T	G	0.000285163	0.67163	AGR3-AHR
7	rs11533917	16666952	G	T	0.000285041	0.671915	ANKMY2
7	rs76782004	16783475	C	T	0.000284311	0.6722	BZW2-TSPAN13
7	rs1404424	17946604	A	G	0.000284311	0.672484	SNX13
7	rs4721518	16665917	T	A	0.000284068	0.672768	ANKMY2
7	rs17382785	16667142	C	T	0.000283705	0.673052	ANKMY2
7	rs55646047	16766845	C	A	0.000283705	0.673336	BZW2-TSPAN13
7	rs2215683	17763520	G	T	0.000283705	0.673619	AHR-SNX13
7	rs2691604	17821013	C	T	0.000283585	0.673903	AHR-SNX13
7	rs2691592	17819441	T	C	0.000283464	0.674186	AHR-SNX13
7	rs2723503	17821636	G	A	0.000283464	0.67447	AHR-SNX13
7	rs2691616	17822181	T	G	0.000283464	0.674753	AHR-SNX13
7	rs10264355	17822015	C	T	0.000283344	0.675037	AHR-SNX13
7	rs1830002	17807472	A	T	0.000283223	0.67532	AHR-SNX13
7	rs2691620	17890836	A	C	0.000283103	0.675603	SNX13
7	rs115162147	17776290	A	G	0.000282863	0.675886	AHR-SNX13
7	rs2691618	17890195	T	C	0.000282863	0.676169	SNX13
7	rs11532682	16666741	G	T	0.000282383	0.676451	ANKMY2
7	chr7:16269171:D	16269171	A	AC	0.000282264	0.676733	LOC100506025
7	rs73069829	16989287	C	T	0.000282145	0.677015	AGR3-AHR
7	rs2691581	17829192	A	G	0.000282025	0.677297	AHR-SNX13
7	rs4719491	17171738	A	G	0.000281193	0.677579	AGR3-AHR
7	rs10267274	16970889	C	G	0.000280957	0.67786	AGR3-AHR
7	rs2691589	17847205	A	C	0.000280839	0.67814	SNX13
7	rs2691623	17893576	G	A	0.000280484	0.678421	SNX13
7	rs35181804	16995683	T	C	0.000280131	0.678701	AGR3-AHR
7	rs35575660	17764079	G	A	0.000279546	0.678981	AHR-SNX13
7	rs2098223	17782609	A	G	0.000279546	0.67926	AHR-SNX13
7	rs13328338	17221091	G	A	0.000278846	0.679539	AGR3-AHR
7	rs2691611	17883427	C	T	0.000278613	0.679818	SNX13
7	rs2691612	17883916	G	A	0.000278035	0.680096	SNX13
7	rs28707299	16753428	A	G	0.000277803	0.680373	BZW2-TSPAN13
7	rs7800338	16932685	A	C	0.000277688	0.680651	AGR3-AHR
7	rs2010992	17773976	C	T	0.000277573	0.680929	AHR-SNX13
7	rs2723572	17888587	T	C	0.000277114	0.681206	SNX13
7	rs1524776	17872093	C	A	0.00027677	0.681483	SNX13
7	rs74824682	16753829	T	C	0.000276085	0.681759	BZW2-TSPAN13
7	rs10242955	16980495	C	T	0.000276085	0.682035	AGR3-AHR
7	rs4721552	16995211	C	G	0.000275291	0.68231	AGR3-AHR
7	rs56161298	16255162	T	C	0.000275178	0.682585	LOC100506025
7	rs847393	16970321	A	G	0.000275178	0.68286	AGR3-AHR
7	rs2723554	17841652	C	T	0.000275178	0.683136	SNX13
7	rs2286227	16659973	C	G	0.000274953	0.683411	ANKMY2
7	rs2286225	16660099	A	G	0.000274727	0.683685	ANKMY2
7	rs114275121	17777869	G	A	0.000274615	0.68396	AHR-SNX13
7	rs2691625	17823624	C	T	0.000274502	0.684234	AHR-SNX13
7	rs11773260	17207578	A	G	0.000274165	0.684509	AGR3-AHR
7	rs2691615	17887180	C	G	0.000274165	0.684783	SNX13
7	rs13225936	17747083	A	C	0.000272607	0.685055	AHR-SNX13
7	rs74901692	16292833	T	C	0.000272055	0.685327	LOC100506025
7	rs6966502	16997853	A	G	0.000271945	0.685599	AGR3-AHR
7	rs12699906	17784364	T	C	0.000271505	0.685871	AHR-SNX13
7	chr7:17823353:D	17823353	TTTG	T	0.000271286	0.686142	AHR-SNX13
7	rs4719518	17742749	A	G	0.000270305	0.686412	AHR-SNX13
7	rs2254176	17825605	G	T	0.000269655	0.686682	AHR-SNX13
7	rs2691629	17824631	C	G	0.000269547	0.686952	AHR-SNX13
7	rs2723500	17824735	C	G	0.000269547	0.687221	AHR-SNX13
7	rs2691630	17824787	G	A	0.000269547	0.687491	AHR-SNX13
7	rs2723499	17824885	T	C	0.000269547	0.68776	AHR-SNX13
7	rs2723498	17824986	G	A	0.000269439	0.68803	AHR-SNX13
7	rs2691607	17879103	G	A	0.000268901	0.688299	SNX13
7	rs1997019	17827480	G	C	0.000268793	0.688567	AHR-SNX13
7	rs62440394	16254633	C	T	0.00026858	0.688836	LOC100506025
7	rs7797003	16661137	T	C	0.000268259	0.689104	ANKMY2
7	rs2691613	17883981	G	A	0.000268045	0.689372	SNX13
7	rs1448671	17627563	T	C	0.000267619	0.68964	AHR-SNX13
7	rs73078122	16863586	A	T	0.000267513	0.689907	AGR2-AGR3
7	rs2691602	17875776	A	G	0.000267513	0.690175	SNX13
7	chr7:16664511:I	16664511	AC	A	0.000267301	0.690442	ANKMY2
7	rs17382576	16664385	A	C	0.000266984	0.690709	ANKMY2
7	rs1404425	17827658	A	G	0.000266984	0.690976	AHR-SNX13
7	rs13240405	17747194	C	T	0.000266878	0.691243	AHR-SNX13
7	rs2723497	17825828	G	A	0.000266878	0.69151	AHR-SNX13
7	rs73078130	16864069	T	A	0.000266562	0.691777	AGR2-AGR3
7	rs4721578	17203421	A	G	0.000266141	0.692043	AGR3-AHR
7	rs1721035	16991799	C	T	0.000266036	0.692309	AGR3-AHR
7	rs2691609	17881162	C	T	0.000266036	0.692575	SNX13
7	rs35287969	16663988	T	C	0.000265932	0.692841	ANKMY2
7	rs17169564	16663993	C	G	0.000265722	0.693106	ANKMY2
7	rs2723570	17893156	T	A	0.000265722	0.693372	SNX13
7	rs35306707	16661694	G	A	0.000264784	0.693637	ANKMY2
7	rs2286221	16663642	T	C	0.000264784	0.693902	ANKMY2
7	chr7:17823499:I	17823499	G	GGTCA	0.00026437	0.694166	AHR-SNX13
7	rs59291726	17211078	T	C	0.000264266	0.69443	AGR3-AHR
7	rs17382514	16661804	C	T	0.000263854	0.694694	ANKMY2
7	rs6974124	16274120	C	A	0.000263443	0.694958	LOC100506025
7	rs187428638	16422409	T	C	0.000263443	0.695221	LOC100506025-ISPD
7	rs55640742	16665741	G	C	0.000263443	0.695484	ANKMY2
7	rs10233878	17144007	T	C	0.000263135	0.695748	AGR3-AHR
7	rs57580210	16665587	A	C	0.000263033	0.696011	ANKMY2
7	rs12670483	16907763	G	C	0.000262829	0.696273	AGR3
7	rs2286224	16662778	G	A	0.000262624	0.696536	ANKMY2
7	rs148335962	17776451	T	C	0.000262624	0.696799	AHR-SNX13
7	rs2691628	17824356	C	A	0.000262624	0.697061	AHR-SNX13
7	rs17382618	16665439	G	T	0.000262523	0.697324	ANKMY2
7	rs12699918	17969900	A	G	0.00026242	0.697586	SNX13
7	rs62443211	16662435	C	G	0.000262319	0.697849	ANKMY2
7	rs62443212	16662655	C	T	0.000262116	0.698111	ANKMY2
7	rs62443208	16662329	T	C	0.000262014	0.698373	ANKMY2
7	rs34574064	16665238	G	A	0.000262014	0.698635	ANKMY2
7	rs998342	17825589	T	C	0.000261711	0.698896	AHR-SNX13
7	rs7801576	16147768	T	G	0.00026161	0.699158	ISPD-LOC100506025
7	rs35819944	17967791	T	C	0.000261508	0.69942	SNX13
7	rs62440450	16297396	G	C	0.000261105	0.699681	LOC100506025
7	rs140826352	17775128	G	C	0.000261105	0.699942	AHR-SNX13
7	rs117090064	16405923	T	C	0.000261005	0.700203	LOC100506025-ISPD
7	rs11768866	17965579	A	G	0.000260904	0.700464	SNX13
7	rs17598896	17745672	C	T	0.000260804	0.700725	AHR-SNX13
7	rs2691621	17822450	A	T	0.000260804	0.700985	AHR-SNX13
7	rs2691627	17824251	C	T	0.000260103	0.701245	AHR-SNX13
7	rs1357796	17873475	C	T	0.000258912	0.701504	SNX13
7	rs2691595	17820045	C	G	0.000258813	0.701763	AHR-SNX13
7	rs75503419	16942373	A	G	0.000258715	0.702022	AGR3-AHR
7	rs1029580	16965781	T	A	0.000257928	0.70228	AGR3-AHR
7	rs75862745	16782759	A	G	0.00025783	0.702538	BZW2-TSPAN13
7	chr7:17733354:D	17733354	A	ACT	0.00025783	0.702795	AHR-SNX13
7	rs184931762	17128847	C	T	0.000257732	0.703053	AGR3-AHR
7	chr7:17736848:D	17736848	T	TGA	0.00025705	0.70331	AHR-SNX13
7	rs2723581	17764017	C	T	0.00025705	0.703567	AHR-SNX13
7	rs7809279	17739031	C	T	0.000256565	0.703824	AHR-SNX13
7	rs2691557	17942597	T	C	0.000256565	0.70408	SNX13
7	rs73069846	16996528	T	C	0.000256468	0.704337	AGR3-AHR
7	chr7:17824200:D	17824200	TTCTG	T	0.000256275	0.704593	AHR-SNX13
7	rs34612021	16155673	A	G	0.000256179	0.704849	ISPD-LOC100506025
7	rs185376184	17978826	T	C	0.000255218	0.705105	SNX13
7	rs34122906	16989139	G	A	0.00025398	0.705359	AGR3-AHR
7	rs6956587	16246022	G	A	0.000253507	0.705612	ISPD-LOC100506025
7	rs1144625	16760155	C	T	0.000253507	0.705866	BZW2-TSPAN13
7	rs7341466	17173879	T	G	0.000253225	0.706119	AGR3-AHR
7	rs3919528	17780891	T	C	0.000253131	0.706372	AHR-SNX13
7	chr7:17733356:D	17733356	T	TC	0.000252569	0.706624	AHR-SNX13
7	rs2103144	17940152	T	C	0.000252102	0.706877	SNX13
7	chr7:17819488:D	17819488	TAAAAG	T	0.000251916	0.707129	AHR-SNX13
7	rs2691600	17873165	C	T	0.000250805	0.707379	SNX13
7	rs10250495	17743223	C	T	0.000250529	0.70763	AHR-SNX13
7	rs12672856	16248302	C	T	0.000248888	0.707879	ISPD-LOC100506025
7	rs1524775	17936365	G	A	0.000248888	0.708128	SNX13
7	rs847388	16972568	T	C	0.000248527	0.708376	AGR3-AHR
7	rs11766622	17208343	G	C	0.000248166	0.708624	AGR3-AHR
7	rs6968539	16925781	G	T	0.000247449	0.708872	AGR3-AHR
7	rs34458550	16247917	T	C	0.000247359	0.709119	ISPD-LOC100506025
7	rs2158042	17361640	A	G	0.000246647	0.709366	AHR
7	rs6947932	17643487	G	A	0.000245411	0.709611	AHR-SNX13
7	rs2389709	17152048	C	G	0.000245324	0.709856	AGR3-AHR
7	rs4543433	17966152	A	C	0.000245061	0.710102	SNX13
7	rs117187766	16768971	T	C	0.000244973	0.710347	BZW2-TSPAN13
7	rs1230431	17642639	C	A	0.000244624	0.710591	AHR-SNX13
7	rs2537589	17808107	A	G	0.000243756	0.710835	AHR-SNX13
7	rs2691610	17821439	G	C	0.00024367	0.711079	AHR-SNX13
7	rs2389835	17741872	T	C	0.000242809	0.711321	AHR-SNX13
7	rs1035049	17735392	C	G	0.000241955	0.711563	AHR-SNX13
7	rs190352195	17018058	T	G	0.000239766	0.711803	AGR3-AHR
7	rs2177652	17894933	A	G	0.000239018	0.712042	SNX13
7	rs1918268	16265473	G	C	0.000238522	0.712281	LOC100506025
7	chr7:16969232:D	16969232	G	GAA	0.000238276	0.712519	AGR3-AHR
7	rs112762735	17758935	C	T	0.000238276	0.712757	AHR-SNX13
7	rs3817509	16844288	A	G	0.000238029	0.712995	AGR2
7	rs6944142	17365150	G	A	0.000237456	0.713233	AHR
7	rs28945075	16873356	G	A	0.000237294	0.71347	AGR2-AGR3
7	rs1918266	16271621	A	C	0.000236159	0.713706	LOC100506025
7	rs190962021	17952134	G	A	0.000235676	0.713942	SNX13
7	rs1448665	17632127	T	A	0.000235275	0.714177	AHR-SNX13
7	rs1003578	17772359	T	C	0.000235195	0.714412	AHR-SNX13
7	rs2691601	17875431	C	T	0.000234877	0.714647	SNX13
7	rs2389830	17736321	C	A	0.000234797	0.714882	AHR-SNX13
7	rs1918267	16271325	T	A	0.000233531	0.715115	LOC100506025
7	chr7:16271332:D	16271332	C	CA	0.000233531	0.715349	LOC100506025
7	rs10228868	16968585	G	A	0.000233138	0.715582	AGR3-AHR
7	rs28711947	16971603	T	C	0.000232982	0.715815	AGR3-AHR
7	rs2691605	17877448	T	C	0.000231737	0.716047	SNX13
7	rs75480012	16769961	T	G	0.000231582	0.716278	BZW2-TSPAN13
7	chr7:16294360:D	16294360	A	AAGAAAGAAAGAC	0.000229822	0.716508	LOC100506025
7	rs13245605	16237431	C	T	0.000229518	0.716738	ISPD-LOC100506025
7	rs73293217	16483475	C	G	0.000229367	0.716967	LOC100506025-SOSTDC1
7	rs77555225	16483462	A	T	0.000229292	0.717196	LOC100506025-SOSTDC1
7	rs71540776	16959483	T	C	0.000229217	0.717426	AGR3-AHR
7	rs3807501	16843161	T	C	0.000228539	0.717654	AGR2
7	rs71540791	17207873	A	G	0.000228389	0.717883	AGR3-AHR
7	rs4721503	16494407	T	C	0.000228315	0.718111	LOC100506025-SOSTDC1
7	rs3817510	16844228	A	G	0.000227867	0.718339	AGR2
7	rs7778305	17769990	T	C	0.000227867	0.718567	AHR-SNX13
7	rs3817508	16844318	C	G	0.000227792	0.718794	AGR2
7	rs59408736	17809324	T	C	0.000227792	0.719022	AHR-SNX13
7	rs7787725	17771493	C	T	0.000227718	0.71925	AHR-SNX13
7	rs77090229	17779637	T	A	0.000227421	0.719477	AHR-SNX13
7	rs73313029	16982238	G	A	0.000226903	0.719704	AGR3-AHR
7	rs17150186	16844064	T	C	0.000226755	0.719931	AGR2
7	rs58705226	18120806	A	C	0.000226167	0.720157	PRPS1L1-HDAC9
7	chr7:17937558:I	17937558	A	ATTC	0.000226021	0.720383	SNX13
7	rs111851295	16439847	T	C	0.000225875	0.720609	LOC100506025-ISPD
7	rs3817507	16844323	G	A	0.000225511	0.720835	AGR2
7	rs3817506	16844332	G	A	0.000225437	0.72106	AGR2
7	rs10248789	16353419	A	C	0.000225074	0.721285	LOC100506025-ISPD
7	rs1636739	16992266	G	C	0.000224569	0.72151	AGR3-AHR
7	rs10245400	17005980	C	A	0.00022385	0.721734	AGR3-AHR
7	rs9690470	16987440	C	G	0.000223136	0.721957	AGR3-AHR
7	rs10275619	16963773	G	T	0.000222923	0.72218	AGR3-AHR
7	rs1721029	16992372	T	C	0.000222286	0.722402	AGR3-AHR
7	rs28945079	16851500	A	C	0.000222216	0.722624	AGR2-AGR3
7	chr7:16294626:D	16294626	GTC	G	0.000222146	0.722846	LOC100506025
7	rs10258836	16968767	A	G	0.000221654	0.723068	AGR3-AHR
7	rs28623255	16963339	T	G	0.000221374	0.723289	AGR3-AHR
7	rs11531477	16666759	C	G	0.000221304	0.723511	ANKMY2
7	rs60820308	17751269	T	C	0.000221165	0.723732	AHR-SNX13
7	rs10255179	16968154	T	G	0.000220817	0.723953	AGR3-AHR
7	rs13437970	16854191	G	C	0.000220539	0.724173	AGR2-AGR3
7	rs7798006	17775476	T	C	0.00022047	0.724394	AHR-SNX13
7	rs7786114	17755584	C	A	0.00021978	0.724613	AHR-SNX13
7	rs1523628	16992057	T	C	0.000219711	0.724833	AGR3-AHR
7	chr7:17787648:D	17787648	G	GGGA	0.000219163	0.725052	AHR-SNX13
7	rs10950690	17981310	G	C	0.000218414	0.725271	SNX13-PRPS1L1
7	rs13229595	17768938	C	T	0.000218346	0.725489	AHR-SNX13
7	rs1721037	16991712	G	A	0.000218143	0.725707	AGR3-AHR
7	rs10238746	16752742	C	T	0.000217738	0.725925	BZW2-TSPAN13
7	rs12699903	17773219	G	C	0.000217671	0.726143	AHR-SNX13
7	rs1721036	16991755	C	T	0.000217604	0.72636	AGR3-AHR
7	rs1721038	16991565	C	T	0.0002168	0.726577	AGR3-AHR
7	rs61282805	16276606	C	A	0.000216733	0.726794	LOC100506025
7	rs1880122	17000615	G	A	0.000216733	0.72701	AGR3-AHR
7	rs10276006	16973077	T	G	0.000215936	0.727226	AGR3-AHR
7	rs6461346	17774257	G	C	0.000214754	0.727441	AHR-SNX13
7	rs1721039	16990890	C	G	0.000214038	0.727655	AGR3-AHR
7	chr7:17820198:D	17820198	A	AAGTGAGTTT	0.000213973	0.727869	AHR-SNX13
7	rs1636742	16991853	G	C	0.000213779	0.728083	AGR3-AHR
7	rs1721041	16990721	C	A	0.000213521	0.728296	AGR3-AHR
7	rs74966238	16752799	A	G	0.000213327	0.72851	BZW2-TSPAN13
7	chr7:17657372:I	17657372	TA	T	0.000212877	0.728723	AHR-SNX13
7	rs62447395	17726741	T	G	0.000212877	0.728935	AHR-SNX13
7	rs2689424	16982642	A	C	0.000212176	0.729148	AGR3-AHR
7	rs150266727	17753175	C	T	0.000211921	0.72936	AHR-SNX13
7	rs117922522	17485520	A	G	0.000211858	0.729571	AHR-SNX13
7	rs73297280	16586981	A	G	0.000211605	0.729783	LRRC72
7	rs1403799	16990143	A	T	0.000211605	0.729995	AGR3-AHR
7	rs17629719	16843983	G	T	0.000211415	0.730206	AGR2
7	rs73069812	16982499	A	T	0.000211415	0.730417	AGR3-AHR
7	rs73069814	16982500	A	G	0.000211415	0.730629	AGR3-AHR
7	rs13225810	17632313	T	A	0.000211164	0.73084	AHR-SNX13
7	rs1852011	17826628	A	G	0.000211101	0.731051	AHR-SNX13
7	rs1403800	16990048	C	T	0.000210724	0.731262	AGR3-AHR
7	rs13226195	17768277	C	T	0.000210474	0.731472	AHR-SNX13
7	rs1403801	16989848	G	A	0.000210287	0.731683	AGR3-AHR
7	chr7:17605650:D	17605650	A	AGTTTT	0.0002101	0.731893	AHR-SNX13
7	rs10252977	16854683	T	A	0.000209542	0.732102	AGR2-AGR3
7	rs62446402	17478449	A	T	0.000209356	0.732312	AHR-SNX13
7	rs10264415	16297712	T	A	0.000208925	0.732521	LOC100506025
7	rs17717645	18003774	C	T	0.000208925	0.732729	SNX13-PRPS1L1
7	rs12699837	17310673	T	C	0.000208802	0.732938	AGR3-AHR
7	rs1403804	16989462	G	A	0.00020868	0.733147	AGR3-AHR
7	rs1589885	17187062	G	C	0.00020868	0.733356	AGR3-AHR
7	rs6979914	17774376	G	T	0.000208435	0.733564	AHR-SNX13
7	rs55916518	16969769	C	T	0.00020813	0.733772	AGR3-AHR
7	rs4719514	17657690	C	G	0.000208008	0.73398	AHR-SNX13
7	rs56287412	17978828	C	T	0.000207947	0.734188	SNX13
7	rs73073685	17181050	C	T	0.000207522	0.734396	AGR3-AHR
7	rs79124195	17753251	C	T	0.000207462	0.734603	AHR-SNX13
7	rs12672294	16845785	T	G	0.00020716	0.73481	AGR2-AGR3
7	rs76644415	16772573	A	G	0.000206859	0.735017	BZW2-TSPAN13
7	rs62440424	16843500	C	A	0.000206739	0.735224	AGR2
7	rs1099970	16952613	T	G	0.000206379	0.73543	AGR3-AHR
7	rs4532510	17971224	C	T	0.000206379	0.735637	SNX13
7	rs4413677	17775833	T	C	0.00020632	0.735843	AHR-SNX13
7	rs56384170	17062711	G	A	0.000205724	0.736049	AGR3-AHR
7	rs17361790	16302083	C	T	0.000205487	0.736254	LOC100506025
7	rs12536225	16926083	G	A	0.000205368	0.73646	AGR3-AHR
7	rs6461232	16253251	A	G	0.00020472	0.736664	LOC100506025
7	rs7783227	16932465	T	A	0.000204661	0.736869	AGR3-AHR
7	rs13245576	17769420	T	C	0.000204368	0.737073	AHR-SNX13
7	rs12674385	16861657	G	A	0.00020431	0.737278	AGR2-AGR3
7	rs113607765	17780296	A	G	0.000203785	0.737481	AHR-SNX13
7	rs10224320	16855007	T	G	0.000203379	0.737685	AGR2-AGR3
7	rs78814331	17509069	G	C	0.000203321	0.737888	AHR-SNX13
7	rs35285005	17771176	T	C	0.00020309	0.738091	AHR-SNX13
7	rs2691584	17816817	C	T	0.00020286	0.738294	AHR-SNX13
7	chr7:16218422:I	16218422	AT	A	0.000202802	0.738497	ISPD-LOC100506025
7	rs3817502	16844750	T	G	0.000202802	0.7387	AGR2-AGR3
7	rs11768504	17725483	C	T	0.000202343	0.738902	AHR-SNX13
7	rs7793550	17752007	T	C	0.000202171	0.739104	AHR-SNX13
7	rs17458603	16279593	G	A	0.000201716	0.739306	LOC100506025
7	rs28525306	16971986	T	C	0.000201716	0.739508	AGR3-AHR
7	rs10950665	17629629	C	A	0.000201262	0.739709	AHR-SNX13
7	rs17136670	16845000	A	G	0.000200755	0.73991	AGR2-AGR3
7	rs3757455	16845402	A	C	0.000200474	0.74011	AGR2-AGR3
7	rs76130342	16924528	A	G	0.00020025	0.74031	AGR3-AHR
7	rs3757454	16845160	T	C	0.000200194	0.740511	AGR2-AGR3
7	rs7802546	17133853	T	C	0.000199692	0.74071	AGR3-AHR
7	rs78815765	17598240	A	G	0.000199083	0.740909	AHR-SNX13
7	rs10270184	16984247	C	A	0.000198808	0.741108	AGR3-AHR
7	rs2723509	17817037	A	G	0.000198753	0.741307	AHR-SNX13
7	rs58989277	16453877	G	A	0.000198369	0.741505	LOC100506025-ISPD
7	rs3807503	16843266	A	G	0.000197932	0.741703	AGR2
7	rs57997528	16845716	C	T	0.000197877	0.741901	AGR2-AGR3
7	rs12665886	16845751	C	T	0.000197823	0.742099	AGR2-AGR3
7	rs13311398	16996794	G	A	0.000197443	0.742296	AGR3-AHR
7	rs28464487	16971723	T	C	0.000197226	0.742494	AGR3-AHR
7	rs1295164	16284623	T	G	0.000197118	0.742691	LOC100506025
7	rs28516514	16971931	A	T	0.000197118	0.742888	AGR3-AHR
7	rs73306450	16412985	A	G	0.00019701	0.743085	LOC100506025-ISPD
7	rs12672301	16845959	G	C	0.00019701	0.743282	AGR2-AGR3
7	rs73073559	16842419	A	G	0.000196903	0.743479	AGR2
7	rs7782485	16312565	C	T	0.000196795	0.743676	LOC100506025-ISPD
7	rs62440423	16842484	T	G	0.000196419	0.743872	AGR2
7	rs111417707	16628387	C	T	0.000195939	0.744068	LRRC72-ANKMY2
7	rs12672400	16846233	T	G	0.000195885	0.744264	AGR2-AGR3
7	rs2286223	16663446	T	G	0.000195407	0.744459	ANKMY2
7	rs7806751	17750574	A	T	0.000194617	0.744654	AHR-SNX13
7	rs118171656	17475792	A	G	0.000194355	0.744848	AHR-SNX13
7	rs56291875	16842684	G	C	0.00019425	0.745042	AGR2
7	rs57751249	16427619	T	G	0.000193989	0.745236	LOC100506025-ISPD
7	rs7799980	17509750	A	G	0.000193989	0.74543	AHR-SNX13
7	rs1721040	16990804	A	T	0.000193781	0.745624	AGR3-AHR
7	rs2389852	17798958	C	A	0.000193729	0.745818	AHR-SNX13
7	chr7:16991283:D	16991283	C	CAT	0.000193677	0.746012	AGR3-AHR
7	rs10950666	17644647	A	C	0.000193263	0.746205	AHR-SNX13
7	rs117651715	17454653	G	A	0.000192851	0.746398	AHR-SNX13
7	rs62441036	16786118	A	G	0.000192032	0.74659	BZW2-TSPAN13
7	rs61130271	16847143	C	T	0.000191778	0.746781	AGR2-AGR3
7	rs1721028	16993426	C	T	0.000191372	0.746973	AGR3-AHR
7	rs12699812	16869816	T	C	0.000191171	0.747164	AGR2-AGR3
7	rs10807786	17629482	C	T	0.000191171	0.747355	AHR-SNX13
7	rs57169972	17413096	A	G	0.000190818	0.747546	AHR-SNX13
7	rs3817505	16844447	C	T	0.000190218	0.747736	AGR2
7	rs9638734	16655632	T	C	0.000190168	0.747926	ANKMY2
7	rs2389853	17798992	T	G	0.000189869	0.748116	AHR-SNX13
7	rs113208795	16763322	A	G	0.000189523	0.748306	BZW2-TSPAN13
7	rs1527209	16281087	C	T	0.000189226	0.748495	LOC100506025
7	rs56279207	16315184	G	A	0.000189177	0.748684	LOC100506025-ISPD
7	rs138067194	16506210	A	T	0.000189177	0.748873	SOSTDC1-LRRC72
7	rs28633176	16316129	T	C	0.000188882	0.749062	LOC100506025-ISPD
7	rs818490	16755589	G	A	0.000188784	0.749251	BZW2-TSPAN13
7	rs2214626	16315652	G	C	0.000188198	0.749439	LOC100506025-ISPD
7	rs2723553	17839338	T	C	0.000187567	0.749627	SNX13
7	rs6966799	18104972	T	C	0.00018747	0.749814	PRPS1L1-HDAC9
7	rs3807502	16843264	G	C	0.000186893	0.750001	AGR2
7	rs150171988	16291039	C	G	0.000186797	0.750188	LOC100506025
7	rs3817512	16839100	G	A	0.000186653	0.750375	AGR2
7	rs1545534	17492960	C	T	0.000186414	0.750561	AHR-SNX13
7	rs149652458	17775158	A	G	0.000186272	0.750747	AHR-SNX13
7	rs2389677	16771443	C	T	0.000186224	0.750934	BZW2-TSPAN13
7	rs62444469	17099351	G	C	0.000186082	0.75112	AGR3-AHR
7	rs10230178	16750357	G	A	0.00018594	0.751306	BZW2-TSPAN13
7	rs73306499	16436921	G	C	0.000185655	0.751491	LOC100506025-ISPD
7	chr7:17962382:I	17962382	G	GA	0.000185325	0.751677	SNX13
7	rs2254737	17811797	T	C	0.00018495	0.751861	AHR-SNX13
7	rs10085446	16851612	A	C	0.000184297	0.752046	AGR2-AGR3
7	rs73306479	16429158	C	A	0.00018425	0.75223	LOC100506025-ISPD
7	rs2041582	17746053	T	C	0.000184204	0.752414	AHR-SNX13
7	rs17136841	16963044	G	A	0.00018388	0.752598	AGR3-AHR
7	rs144441309	17456888	A	C	0.000183649	0.752782	AHR-SNX13
7	rs17459166	16301850	T	C	0.000183327	0.752965	LOC100506025
7	rs113612352	18059158	C	T	0.000183327	0.753148	SNX13-PRPS1L1
7	rs2691559	17945259	A	T	0.000182914	0.753331	SNX13
7	rs77712736	16583340	C	T	0.000182595	0.753514	LRRC72
7	rs1527208	16280843	A	C	0.000182459	0.753696	LOC100506025
7	rs3823653	16843358	A	T	0.000182413	0.753879	AGR2
7	rs1448667	17631565	G	A	0.000182413	0.754061	AHR-SNX13
7	rs2085706	16792952	C	G	0.000182187	0.754243	BZW2-TSPAN13
7	rs73306498	16436837	A	G	0.000182051	0.754425	LOC100506025-ISPD
7	rs62440425	16843515	C	T	0.000182051	0.754607	AGR2
7	rs66954750	16976508	T	C	0.00018178	0.754789	AGR3-AHR
7	rs4721485	16282473	A	G	0.000181197	0.75497	LOC100506025
7	rs17169563	16663742	T	A	0.000181062	0.755152	ANKMY2
7	rs71540739	16237472	T	C	0.000181018	0.755333	ISPD-LOC100506025
7	chr7:16668530:D	16668530	G	GT	0.000180528	0.755513	ANKMY2
7	rs13247821	17806648	G	T	0.000179602	0.755693	AHR-SNX13
7	chr7:17725255:D	17725255	G	GGAGA	0.000179339	0.755872	AHR-SNX13
7	rs7807962	17604524	G	A	0.000179295	0.756051	AHR-SNX13
7	rs79124751	18099168	T	C	0.000179295	0.756231	PRPS1L1-HDAC9
7	rs2691586	17837859	C	T	0.000178946	0.75641	SNX13
7	rs706077	16847476	C	T	0.000178903	0.756588	AGR2-AGR3
7	rs11982879	16303829	A	T	0.000178816	0.756767	LOC100506025
7	rs4721604	17467225	T	C	0.000178816	0.756946	AHR-SNX13
7	chr7:16750219:I	16750219	GA	G	0.000177395	0.757123	BZW2-TSPAN13
7	rs4721637	17653373	G	A	0.000177395	0.757301	AHR-SNX13
7	rs12155233	16578345	A	T	0.00017714	0.757478	LRRC72
7	rs13225851	17724021	A	G	0.000176251	0.757654	AHR-SNX13
7	rs1830004	17807552	A	G	0.000175749	0.75783	AHR-SNX13
7	rs13228576	17632351	T	C	0.000175665	0.758006	AHR-SNX13
7	chr7:17449751:D	17449751	A	AAG	0.000174752	0.75818	AHR-SNX13
7	rs7799150	16298438	G	T	0.000174711	0.758355	LOC100506025
7	rs6942543	16292593	A	T	0.000174628	0.75853	LOC100506025
7	rs10279956	16973945	A	G	0.000174177	0.758704	AGR3-AHR
7	rs4493811	17983369	G	C	0.000173646	0.758878	SNX13-PRPS1L1
7	rs2058269	16233254	C	T	0.000172716	0.75905	ISPD-LOC100506025
7	rs706078	16847745	A	G	0.000172436	0.759223	AGR2-AGR3
7	rs6973480	17978129	C	T	0.000171957	0.759395	SNX13
7	rs75919278	16667851	A	C	0.00017152	0.759566	ANKMY2
7	rs58370486	16707861	G	A	0.000171086	0.759737	BZW2
7	rs2691617	17822328	G	T	0.000171047	0.759908	AHR-SNX13
7	rs59313852	16577494	C	T	0.000170733	0.760079	LRRC72
7	rs150627067	17469940	G	T	0.000170498	0.76025	AHR-SNX13
7	chr7:16920094:D	16920094	C	CTCCCCTCCTT	0.00017042	0.76042	AGR3
7	rs73297268	16578127	G	C	0.000170381	0.76059	LRRC72
7	rs9655149	17645681	T	A	0.00017007	0.76076	AHR-SNX13
7	rs1404968	16878345	T	C	0.000169644	0.76093	AGR2-AGR3
7	rs2286212	16917989	T	A	0.000169644	0.7611	AGR3
7	rs144809689	17041298	G	A	0.000169413	0.761269	AGR3-AHR
7	rs10499487	17200020	C	T	0.000169259	0.761438	AGR3-AHR
7	rs117828609	16514719	A	G	0.000168685	0.761607	SOSTDC1-LRRC72
7	rs150882686	16763489	C	T	0.000168267	0.761775	BZW2-TSPAN13
7	rs62440406	16285019	C	T	0.000168078	0.761943	LOC100506025
7	rs144144020	17469867	T	C	0.00016804	0.762111	AHR-SNX13
7	rs10225017	17333630	G	A	0.000167926	0.762279	AGR3-AHR
7	rs143341948	17471097	G	C	0.000167926	0.762447	AHR-SNX13
7	chr7:17599634:I	17599634	AT	A	0.000167738	0.762615	AHR-SNX13
7	rs13240310	17218686	C	G	0.000167325	0.762782	AGR3-AHR
7	rs76633003	17571392	A	G	0.000166989	0.762949	AHR-SNX13
7	rs2537591	17810764	T	C	0.000166285	0.763116	AHR-SNX13
7	rs77384664	16749924	C	T	0.000166248	0.763282	BZW2-TSPAN13
7	rs75750923	16516005	C	T	0.000165806	0.763448	SOSTDC1-LRRC72
7	rs4721495	16430010	T	C	0.000165331	0.763613	LOC100506025-ISPD
7	rs10263460	17106806	C	T	0.000165295	0.763778	AGR3-AHR
7	chr7:18027570:D	18027570	AGT	A	0.000165222	0.763944	SNX13-PRPS1L1
7	rs6955984	17978212	T	C	0.000165113	0.764109	SNX13
7	rs149694808	17042807	C	G	0.000165004	0.764274	AGR3-AHR
7	rs975604	16931179	A	G	0.000164931	0.764439	AGR3-AHR
7	rs78099676	16484494	A	G	0.000164031	0.764603	LOC100506025-SOSTDC1
7	rs77505261	16570182	G	C	0.000163852	0.764767	LRRC72
7	rs847404	16966324	A	G	0.000163602	0.76493	AGR3-AHR
7	rs11770386	17212073	A	C	0.000163496	0.765094	AGR3-AHR
7	rs73306454	16413650	A	G	0.00016346	0.765257	LOC100506025-ISPD
7	rs17627275	16747549	G	A	0.00016346	0.765421	BZW2-TSPAN13
7	rs4285381	16982760	T	C	0.000163035	0.765584	AGR3-AHR
7	rs191358133	16763143	A	G	0.000161188	0.765745	BZW2-TSPAN13
7	rs12669341	16886340	T	C	0.000160673	0.765905	AGR2-AGR3
7	rs1230424	17635119	G	A	0.000160605	0.766066	AHR-SNX13
7	rs4543441	17983297	A	G	0.000160537	0.766227	SNX13-PRPS1L1
7	rs62440459	16848666	C	T	0.000160333	0.766387	AGR2-AGR3
7	rs118028441	16567198	T	C	0.000160027	0.766547	LRRC72
7	rs11486792	17651185	G	T	0.000159757	0.766707	AHR-SNX13
7	rs79723556	16512944	A	G	0.000158387	0.766865	SOSTDC1-LRRC72
7	rs12111723	17613547	C	T	0.000158387	0.767023	AHR-SNX13
7	rs6953831	17851208	C	T	0.000158189	0.767182	SNX13
7	chr7:17604160:D	17604160	A	AATG	0.000157958	0.76734	AHR-SNX13
7	rs17288010	16182235	T	G	0.000157597	0.767497	ISPD-LOC100506025
7	rs10251847	17651557	G	A	0.000157076	0.767654	AHR-SNX13
7	rs12665957	16846212	A	T	0.000156817	0.767811	AGR2-AGR3
7	rs76530412	16512642	T	C	0.000156623	0.767968	SOSTDC1-LRRC72
7	rs2471909	16907048	A	G	0.000156269	0.768124	AGR3
7	rs1295146	16303436	T	C	0.000156012	0.76828	LOC100506025
7	rs62444696	17545099	A	G	0.000155821	0.768436	AHR-SNX13
7	rs7788582	17662517	G	A	0.000155503	0.768591	AHR-SNX13
7	rs2029058	17599556	G	C	0.000155376	0.768747	AHR-SNX13
7	rs77757615	16512421	A	T	0.000155344	0.768902	SOSTDC1-LRRC72
7	rs138359719	16293690	A	G	0.000154965	0.769057	LOC100506025
7	rs1997114	16792667	T	C	0.000154619	0.769212	BZW2-TSPAN13
7	rs57692141	16566950	T	C	0.000154213	0.769366	LRRC72
7	rs6946699	17465535	C	G	0.000153809	0.76952	AHR-SNX13
7	rs62446699	17656119	C	A	0.000153377	0.769673	AHR-SNX13
7	rs10488472	17738031	A	G	0.000153285	0.769826	AHR-SNX13
7	chr7:16512074:D	16512074	C	CTG	0.000153223	0.76998	SOSTDC1-LRRC72
7	chr7:16512073:D	16512073	A	ACT	0.000153162	0.770133	SOSTDC1-LRRC72
7	rs6944072	17626941	T	C	0.000152978	0.770286	AHR-SNX13
7	rs2301967	16571788	G	A	0.000152764	0.770438	LRRC72
7	rs34156039	17805360	T	C	0.000152673	0.770591	AHR-SNX13
7	rs60202136	17599076	T	C	0.000152612	0.770744	AHR-SNX13
7	rs12539940	17275597	C	T	0.000152582	0.770896	AGR3-AHR
7	rs28558187	16572317	A	T	0.000152157	0.771048	LRRC72
7	rs10228311	17654424	C	T	0.000152067	0.771201	AHR-SNX13
7	rs6461299	17186779	C	T	0.000151705	0.771352	AGR3-AHR
7	rs10244202	16570929	T	C	0.000151675	0.771504	LRRC72
7	rs2029059	17599711	C	G	0.000151316	0.771655	AHR-SNX13
7	rs77774818	16749089	C	A	0.000151256	0.771806	BZW2-TSPAN13
7	rs13236177	16888669	A	G	0.000151226	0.771958	AGR2-AGR3
7	rs2029060	17599739	A	T	0.000151226	0.772109	AHR-SNX13
7	rs111901166	17751276	A	G	0.000150133	0.772259	AHR-SNX13
7	rs12699830	17218800	G	A	0.000150045	0.772409	AGR3-AHR
7	chr7:16773377:D	16773377	A	AAT	0.000149548	0.772559	BZW2-TSPAN13
7	rs10230521	17650204	G	T	0.00014952	0.772708	AHR-SNX13
7	rs56659040	17645106	G	A	0.000149172	0.772857	AHR-SNX13
7	rs1997115	16792751	C	T	0.000148568	0.773006	BZW2-TSPAN13
7	rs6963178	16292800	T	C	0.000148453	0.773154	LOC100506025
7	rs2301969	16511247	G	C	0.000148424	0.773303	SOSTDC1-LRRC72
7	rs17278778	17063446	A	G	0.000148111	0.773451	AGR3-AHR
7	chr7:16741284:I	16741284	CTA	C	0.00014777	0.773599	BZW2
7	rs138249841	17989058	C	G	0.00014777	0.773746	SNX13-PRPS1L1
7	chr7:17986304:D	17986304	T	TA	0.000146815	0.773893	SNX13-PRPS1L1
7	rs111827473	16429784	T	C	0.000146288	0.77404	LOC100506025-ISPD
7	rs117478538	17980517	T	C	0.000146094	0.774186	SNX13-PRPS1L1
7	rs10269786	16923743	A	G	0.000145792	0.774331	AGR3-AHR
7	rs28859876	17648689	C	T	0.000145792	0.774477	AHR-SNX13
7	rs138668934	16748429	G	A	0.000145655	0.774623	BZW2-TSPAN13
7	rs11765600	17623991	T	A	0.000145082	0.774768	AHR-SNX13
7	chr7:17917359:D	17917359	C	CA	0.000145055	0.774913	SNX13
7	rs10278573	16353388	G	A	0.000145001	0.775058	LOC100506025-ISPD
7	rs2389858	17908130	A	T	0.000144946	0.775203	SNX13
7	rs17280601	17102093	T	C	0.00014438	0.775347	AGR3-AHR
7	rs6958131	17851385	G	A	0.000144139	0.775491	SNX13
7	rs7780309	17645339	A	T	0.000143606	0.775635	AHR-SNX13
7	rs10268632	17980281	C	A	0.000143526	0.775779	SNX13-PRPS1L1
7	rs6958513	16763571	C	T	0.00014258	0.775921	BZW2-TSPAN13
7	rs7781130	17126023	C	T	0.000142112	0.776063	AGR3-AHR
7	rs6955957	16370772	A	G	0.000141493	0.776205	LOC100506025-ISPD
7	rs57126281	16810082	C	G	0.000141365	0.776346	TSPAN13
7	rs79123146	17700624	G	C	0.000141314	0.776487	AHR-SNX13
7	rs10264783	16355434	G	T	0.000140881	0.776628	LOC100506025-ISPD
7	rs4719515	17698736	C	T	0.000140602	0.776769	AHR-SNX13
7	rs6950869	17652915	G	T	0.000140577	0.77691	AHR-SNX13
7	rs77136144	16471575	C	T	0.000140476	0.77705	LOC100506025-SOSTDC1
7	chr7:16992235:D	16992235	A	ACACG	0.000140425	0.77719	AGR3-AHR
7	rs73295288	16568907	C	T	0.0001404	0.777331	LRRC72
7	rs4719485	16923015	C	T	0.000140324	0.777471	AGR3-AHR
7	rs11972832	17655482	C	T	0.000139973	0.777611	AHR-SNX13
7	rs2280654	16837618	A	G	0.000139748	0.777751	AGR2
7	rs62444515	17204792	A	G	0.000139623	0.777891	AGR3-AHR
7	rs149133624	17271766	G	C	0.000139499	0.77803	AGR3-AHR
7	rs2693092	16787565	G	C	0.000139449	0.778169	BZW2-TSPAN13
7	rs10950668	17647190	C	T	0.000139449	0.778309	AHR-SNX13
7	rs2537561	17735033	G	C	0.0001394	0.778448	AHR-SNX13
7	rs818484	16753304	T	C	0.000139227	0.778588	BZW2-TSPAN13
7	rs2537616	17734419	G	C	0.000139127	0.778727	AHR-SNX13
7	rs10085385	16849986	G	C	0.000138783	0.778865	AGR2-AGR3
7	rs6959066	17219586	A	T	0.000138051	0.779003	AGR3-AHR
7	rs4313058	17468179	C	A	0.000136707	0.77914	AHR-SNX13
7	rs9942602	17977054	C	T	0.000136589	0.779277	SNX13
7	rs56383312	16962278	T	G	0.000136305	0.779413	AGR3-AHR
7	rs75571631	16749726	G	T	0.00013607	0.779549	BZW2-TSPAN13
7	rs76779498	17965086	T	C	0.000135231	0.779684	SNX13
7	rs77166990	17920668	T	G	0.000135138	0.77982	SNX13
7	rs17138254	17813562	T	C	0.000134954	0.779954	AHR-SNX13
7	rs11767803	16838233	A	G	0.000134884	0.780089	AGR2
7	rs9654949	17646451	A	G	0.000134289	0.780224	AHR-SNX13
7	rs12531299	16738085	C	A	0.000134198	0.780358	BZW2
7	rs9986886	17646117	C	G	0.000134107	0.780492	AHR-SNX13
7	rs186739628	16812546	C	G	0.00013388	0.780626	TSPAN13
7	rs17627743	16762046	C	G	0.00013379	0.78076	BZW2-TSPAN13
7	rs11765233	17191216	A	G	0.000133699	0.780893	AGR3-AHR
7	rs12667956	16883060	T	C	0.000132693	0.781026	AGR2-AGR3
7	rs55950643	16990848	C	A	0.000132605	0.781159	AGR3-AHR
7	rs34585474	17041434	T	C	0.00013245	0.781291	AGR3-AHR
7	rs2714874	17925974	T	C	0.000132295	0.781423	SNX13
7	rs62446695	17646719	T	C	0.000132032	0.781555	AHR-SNX13
9	rs74664507	16913836	T	A	0.872318	0.872318	BNC2-CNTLN
9	rs10465044	16911665	A	C	0.0403278	0.912646	BNC2-CNTLN
9	rs7851204	16909110	G	A	0.0211985	0.933844	BNC2-CNTLN
9	rs12350739	16885017	G	A	0.0144522	0.948296	BNC2-CNTLN
9	rs62541919	16863364	T	C	0.00342554	0.951722	BNC2
9	rs4382584	139386138	A	G	0.067896	0.067896	C9orf163-MIR4673
9	rs3812594	139368953	A	G	0.0610762	0.128972	SEC16A
9	rs66477686	139372224	C	T	0.0586344	0.187607	SEC16A
9	rs67220311	139376668	C	T	0.0506108	0.238217	SEC16A
9	rs3812595	139369062	T	C	0.0505832	0.288801	SEC16A
9	rs34376913	139378914	C	T	0.0503088	0.339109	C9orf163
9	rs36101132	139367566	A	G	0.050051	0.38916	SEC16A
9	rs34814124	139373396	C	T	0.039078	0.428238	SEC16A
9	rs11999532	139371405	C	G	0.038877	0.467115	SEC16A
9	rs76259794	139377405	A	C	0.0374908	0.504606	SEC16A
9	rs72775778	139381128	A	G	0.0356865	0.540293	C9orf163-MIR4673
9	rs13283788	139384521	G	T	0.0334042	0.573697	C9orf163-MIR4673
9	rs55824202	139357273	T	A	0.0331436	0.606841	SEC16A
9	rs11146014	139326253	C	T	0.0311908	0.638031	INPP5E
9	rs11999525	139371342	A	G	0.0303488	0.66838	SEC16A
9	rs11999609	139363539	T	C	0.0295572	0.697937	SEC16A
9	rs35526483	139364940	A	G	0.0279861	0.725923	SEC16A
9	rs35135227	139385099	T	C	0.0242883	0.750212	C9orf163-MIR4673
9	rs35857370	139354097	A	G	0.0231552	0.773367	SEC16A
9	rs72775772	139356738	T	C	0.023136	0.796503	SEC16A
9	rs12551527	139358425	G	C	0.0224135	0.818916	SEC16A
9	rs12002854	139377499	A	G	0.0194308	0.838347	SEC16A
9	rs3812591	139341612	C	T	0.0170688	0.855416	SEC16A
9	rs13301660	139340802	T	C	0.0157251	0.871141	SEC16A
9	rs57994353	139356987	C	T	0.0103075	0.881449	SEC16A
9	rs10448340	139320069	G	T	0.00918341	0.890632	PMPCA-INPP5E
9	rs68142670	139324573	C	T	0.00290579	0.893538	INPP5E
9	rs11146021	139327858	A	G	0.00282591	0.896364	INPP5E
9	rs34985258	139327154	T	C	0.00280941	0.899173	INPP5E
9	rs4413892	139330158	A	G	0.00279874	0.901972	INPP5E
9	rs35873563	139324029	T	C	0.00274062	0.904713	INPP5E
9	rs11145930	139304016	T	C	0.00267075	0.907383	SDCCAG3
9	chr9:139324571:I	139324571	GC	G	0.00253868	0.909922	INPP5E
9	rs3923776	139331221	C	G	0.00237691	0.912299	INPP5E
9	chr9:139322444:I	139322444	CTA	C	0.00235222	0.914651	PMPCA-INPP5E
9	rs13290734	139330701	A	G	0.0023202	0.916971	INPP5E
9	rs12552167	139322927	T	C	0.00225482	0.919226	PMPCA-INPP5E
9	chr9:139324513:D	139324513	G	GCCC	0.00201332	0.92124	INPP5E
9	rs35531907	139327143	T	C	0.00195068	0.92319	INPP5E
9	rs73566945	139327599	A	G	0.0018577	0.925048	INPP5E
9	rs34302850	139327064	G	A	0.00180468	0.926853	INPP5E
9	chr9:139327061:I	139327061	GA	G	0.00179029	0.928643	INPP5E
9	rs33982662	139324737	A	C	0.00160434	0.930247	INPP5E
9	rs10870151	139309584	A	G	0.00150886	0.931756	PMPCA
9	rs10747043	139318310	A	G	0.00148399	0.93324	PMPCA-INPP5E
9	rs10870166	139316916	C	G	0.00148051	0.934721	PMPCA
9	chr9:139317358:D	139317358	C	CA	0.00148051	0.936201	PMPCA
9	rs72775768	139324574	T	C	0.00145744	0.937659	INPP5E
9	rs10870160	139312996	T	C	0.00145325	0.939112	PMPCA
9	rs4330804	139294247	G	T	0.00143594	0.940548	SNAPC4-SDCCAG3
9	rs1130635	139317869	C	T	0.00143512	0.941983	PMPCA
9	rs34619169	139327277	A	G	0.00141194	0.943395	INPP5E
9	chr9:139324517:D	139324517	C	CCCA	0.00135262	0.944747	INPP5E
9	rs34936112	139327062	A	G	0.00127699	0.946024	INPP5E
9	rs4298601	139303290	C	G	0.00126256	0.947287	SDCCAG3
9	rs4400498	139305007	T	C	0.00123884	0.948526	SDCCAG3
9	rs3812581	139311471	T	C	0.00116512	0.949691	PMPCA
9	rs10870171	139318530	T	C	0.00108639	0.950777	PMPCA-INPP5E
11	rs1126809	89017961	A	G	0.997282	0.997282	TYR
15	rs12916300	28410491	C	T	0.651556	0.651556	HERC2
15	rs1129038	28356859	C	T	0.152842	0.804398	HERC2
15	rs12913832	28365618	A	G	0.110714	0.915112	HERC2
15	rs12912427	28495956	A	G	0.0265309	0.941643	HERC2
15	rs1667392	28533565	G	C	0.00656008	0.948203	HERC2
15	rs76415938	28333189	T	C	0.0062743	0.954478	OCA2
15	rs12916300	28410491	C	T	0.651558	0.651558	HERC2
15	rs1129038	28356859	C	T	0.152842	0.8044	HERC2
15	rs12913832	28365618	A	G	0.110714	0.915115	HERC2
15	rs12912427	28495956	A	G	0.026531	0.941646	HERC2
15	rs1667392	28533565	G	C	0.0065601	0.948206	HERC2
15	rs76415938	28333189	T	C	0.00627431	0.95448	OCA2
16	rs4268748	90026512	C	T	0.84961	0.84961	DEF8
16	rs8051733	90024206	G	A	0.127684	0.977295	DEF8
16	rs4268748	90026512	C	T	0.84961	0.84961	DEF8
16	rs8051733	90024206	G	A	0.127684	0.977295	DEF8
20	rs6059655	32665748	A	G	0.985155	0.985155	MIR4755-RALY
5	rs16891982	33951693	C	G	0.999993	0.999993	SLC45A2
15	rs12916300	28410491	C	T	0.651582	0.651582	HERC2
15	rs1129038	28356859	C	T	0.152848	0.80443	HERC2
15	rs12913832	28365618	A	G	0.110718	0.915148	HERC2
15	rs12912427	28495956	A	G	0.0265319	0.94168	HERC2
15	rs1667392	28533565	G	C	0.00656033	0.94824	HERC2
15	rs76415938	28333189	T	C	0.00627454	0.954515	OCA2
16	rs4268748	90026512	C	T	0.84961	0.84961	DEF8
16	rs8051733	90024206	G	A	0.127684	0.977295	DEF8
16	rs4268748	90026512	C	T	0.84961	0.84961	DEF8
16	rs8051733	90024206	G	A	0.127684	0.977295	DEF8

## Sheet: Supplementary Data 7
Supplementary Data 7. SNPs associated with human skin pigmentation variation in the HIrisPlex-S system and associations with non-cutaneous SCC risk in GERA
					ncSCC meta (NHW+H/L)							ncSCC NHW					ncSCC H/L
CHR	BP	SNP	A1	A2	N	P	P.R.	OR	OR.R.	Q	I	FRQ	OR	SE	P	info	FRQ	OR	SE	P	info
5	33951693	rs16891982	C	G	2	0.7846	0.8181	1.0249	1.0342	0.1052	65.74	0.0488	0.8984	0.1212	0.3764	1	0.393	1.2039	0.134	0.1661	1
5	33958959	rs28777	C	A	2	0.592	0.8175	1.0532	1.0496	0.03	80.29	0.0397	0.8502	0.1381	0.2399	1	0.3656	1.2934	0.1353	0.0572	1
6	396321	rs12203592	C	T	2	0.4343	0.4343	0.9515	0.9515	0.7355	0	0.8386	0.9576	0.0663	0.5132	0.9961	0.9077	0.8851	0.2234	0.5848	0.997847
9	12709305	rs683	C	A	2	0.1273	0.1273	0.9276	0.9276	0.4777	0	0.3581	0.9152	0.0528	0.09336	1	0.5101	1.0159	0.1372	0.9084	1
9	16858084	rs10756819	G	A	2	0.9452	0.9452	0.9965	0.9965	0.7258	0	0.3433	0.99	0.0538	0.8516	0.963558	0.4106	1.045	0.1445	0.7609	0.946229
11	88911696	rs1042602	C	A	2	0.9411	0.4774	1.0036	1.1608	0.0142	83.54	0.6154	0.9668	0.0513	0.5102	1	0.7033	1.4768	0.1649	0.01802	1
11	89011046	rs1393350	G	A	2	0.1484	0.254	0.9249	0.8965	0.2185	30.04	0.7433	0.945	0.0568	0.319	0.996095	0.838	0.7532	0.1754	0.1062	0.914671
11	89017961	rs1126809	G	A	2	0.2499	0.3184	0.9405	0.9228	0.2554	16.67	0.7289	0.9592	0.0561	0.4578	0.996283	0.8289	0.7804	0.1725	0.1506	0.922402
12	89328335	rs12821256	T	C	2	0.8282	0.8282	0.9826	0.9826	0.778	0	0.8972	0.9775	0.0828	0.783	0.985274	0.9543	1.0846	0.3593	0.8212	0.833048
14	92773663	rs12896399	G	T	2	0.4939	0.4939	0.968	0.968	0.7107	0	0.5653	0.974	0.0503	0.5999	0.997308	0.685	0.9204	0.1441	0.5647	0.998074
14	92801203	rs2402130	G	A	2	0.6241	0.6241	0.9712	0.9712	0.319	1.13	0.1967	0.9494	0.0638	0.4154	1	0.2051	1.1342	0.1667	0.4499	1
14	92882826	rs17128291	A	G	2	0.7162	0.7162	1.0257	1.0257	0.5334	0	0.8499	1.0121	0.0731	0.8696	0.932724	0.889	1.1818	0.2379	0.4827	0.944209
15	28187772	rs1545397	A	T	2	0.818	0.7217	0.9799	0.9455	0.0921	66.54	0.9313	1.0866	0.1075	0.4397	0.899854	0.7494	0.7913	0.1546	0.13	0.927815
15	28197037	rs1800414	T	C	2	0.4022	0.5107	0.8127	0.8039	0.1809	40.47	0.9886	1.1052	0.3377	0.7672	0.515386	0.9631	0.5689	0.3638	0.1211	0.615745
15	28230318	rs1800407	C	T	2	0.6804	0.6804	0.9602	0.9602	0.4162	0	0.9284	0.9907	0.1058	0.9294	0.836539	0.9209	0.7819	0.2712	0.3641	0.792292
15	28271775	rs12441727	G	A	2	0.7548	0.8352	1.0231	0.9716	0.1263	58.72	0.8849	1.0792	0.081	0.3463	0.983552	0.8147	0.8098	0.1695	0.2132	0.965779
15	28288121	rs1470608	G	T	2	0.3316	0.3316	1.0644	1.0644	0.3502	0	0.8458	1.0955	0.0713	0.2009	0.999018	0.7176	0.939	0.1488	0.6722	0.998633
15	28356859	rs1129038	C	T	2	0.7771	0.5983	1.0155	1.0546	0.1642	58.71	0.2722	0.985	0.0585	0.7956	0.900002	0.666	1.2242	0.1449	0.1628	1
15	28365618	rs12913832	A	G	2	0.7987	0.5927	1.0139	1.0592	0.145	61.96	0.2739	0.9822	0.0585	0.7585	0.897109	0.6649	1.2344	0.1455	0.1477	0.99248
15	28453215	rs2238289	A	G	2	0.6371	0.6371	1.0311	1.0311	0.4213	0	0.8543	1.0581	0.0724	0.4351	0.994083	0.6692	0.9282	0.1459	0.6093	0.989354
15	28496195	rs6497292	A	G	2	0.1767	0.1767	1.1402	1.1402	0.717	0	0.9349	1.1602	0.1083	0.1702	0.995171	0.8836	1.0616	0.2198	0.7858	0.996251
15	28530182	rs1667394	C	T	2	0.4738	0.4738	1.0426	1.0426	0.708	0	0.1794	1.0322	0.0641	0.6213	1	0.3869	1.0933	0.1395	0.5224	1
15	48426484	rs1426654	A	G	NA	NA	NA	NA	NA	NA	NA	0.9951	NA	NA	NA	1	0.6954	1.0323	0.1455	0.8269	1
16	89383725	rs3114908	T	C	2	0.9551	0.9551	1.0032	1.0032	0.7499	0	0.349	0.9957	0.0606	0.9437	0.771098	0.3435	1.0468	0.1448	0.7521	0.999254
16	89984378	rs3212355	C	T	NA	NA	NA	NA	NA	NA	NA	0.9978	NA	NA	NA	0.412597	0.9969	NA	NA	NA	0.967034
16	89985918	rs1805006	C	A	NA	NA	NA	NA	NA	NA	NA	0.9927	NA	NA	NA	0.543651	0.9919	NA	NA	NA	0.539198
16	89985940	rs2228479	G	A	2	0.7669	0.7669	0.9744	0.9744	0.3469	4.91	0.9136	0.9523	0.0907	0.5898	0.932552	0.9426	1.3071	0.3242	0.4088	1
16	89986091	rs11547464	G	A	NA	NA	NA	NA	NA	NA	NA	0.9962	NA	NA	NA	0.448736	0.9909	NA	NA	NA	0.645091
16	89986117	rs1805007	C	T	2	0.8298	0.8298	1.0227	1.0227	0.4409	0	0.9245	1.0035	0.1074	0.9741	0.801633	0.9702	1.4397	0.4559	0.4241	0.998847
16	89986130	rs1110400	T	C	NA	NA	NA	NA	NA	NA	NA	0.9969	NA	NA	NA	0.511084	0.9934	NA	NA	NA	0.972549
16	89986144	rs1805008	C	T	2	0.8605	0.7372	1.0173	1.069	0.2752	24.06	0.9191	0.9994	0.0987	0.9956	0.881874	0.9774	1.9239	0.592	0.269	0.981453
16	89986154	rs885479	G	A	2	0.04083	0.4501	0.8153	0.8	0.0031	88.92	0.943	1.0724	0.1363	0.608	0.672166	0.7584	0.5938	0.1466	0.0003777	0.9294
16	90024206	rs8051733	A	G	2	0.3007	0.9324	0.9442	1.0118	0.1199	61.13	0.7014	0.9179	0.0584	0.1426	0.873069	0.7851	1.2294	0.1786	0.2475	0.966668
20	32665748	rs6059655	A	G	2	0.6108	0.6108	1.0475	1.0475	0.6887	0	0.0729	1.0561	0.0934	0.5589	0.993185	0.0278	0.8906	0.4151	0.7801	0.985785
20	32785212	rs6119471	C	G	NA	NA	NA	NA	NA	NA	NA	0.9941	NA	NA	NA	0.755472	0.9621	0.9526	0.3481	0.8891	0.980821
20	33218090	rs2378249	G	A	2	0.9747	0.9747	0.9979	0.9979	0.9028	0	0.1534	1.0003	0.0692	0.9966	0.999338	0.0937	0.971	0.2333	0.8997	0.997938
Abbreviations: ncSCC, non-cutaneous squamous cell carcinoma; NHW, non-Hispanic whites; H/L, Hispanic/Latinos

## Sheet: Supplementary Data 8
Supplementary Data 8. cSCC-associated SNPs in previous cSCC GWAS studies and associations with non-cutaneous SCC in GERA
					ncSCC meta-analysis (NHW+H/L)							ncSCC NHW					ncSCC H/L
CHR	BP	SNP	A1	A2	N	P	P.R.	OR	OR.R.	Q	I	FRQ	OR	SE	P	info	FRQ	OR	SE	P	info
3	71483084	rs62246017	G	A	2	0.8338	0.8338	1.0111	1.0111	0.7902	0	0.6759	1.0064	0.0552	0.9082	0.940911	0.7568	1.0545	0.1666	0.7503	0.932384
3	189205032	rs6791479	T	A	2	0.2578	0.7049	1.0547	1.03	0.2178	34.17	0.4322	1.0772	0.0501	0.1376	0.998486	0.5105	0.8989	0.138	0.44	0.994553
5	33946571	rs35407	A	G	2	0.5056	0.7308	1.0664	1.0653	0.0567	72.47	0.0388	0.886	0.137	0.3771	1	0.3593	1.28	0.136	0.0695	1
6	396321	rs12203592	C	T	2	0.4343	0.4343	0.9515	0.9515	0.7355	0	0.8386	0.9576	0.0663	0.5132	0.9961	0.9077	0.8851	0.2234	0.5848	0.997847
6	32608858	rs4455710	C	T	2	0.4881	0.9747	1.0344	1.0028	0.1894	41.93	0.6219	1.0593	0.052	0.2674	0.99636	0.5753	0.8712	0.1396	0.3234	0.982673
7	17134708	rs117132860	G	A	2	0.1994	0.1994	1.3353	1.3353	0.4173	0	0.9785	1.2882	0.2296	0.2701	0.699508	0.9876	3.385	1.1688	0.2968	0.718526
9	16884586	rs10810657	T	A	2	0.893	0.893	1.0065	1.0065	0.7545	0	0.4077	1.0009	0.0512	0.9857	0.992061	0.5976	1.0481	0.1382	0.734	0.992676
9	139356987	rs57994353	T	C	2	0.6751	0.6751	1.0262	1.0262	0.533	0	0.7417	1.0435	0.0673	0.5266	0.749836	0.7411	0.9391	0.1551	0.6855	0.991874
11	89017961	rs1126809	G	A	2	0.2499	0.3184	0.9405	0.9228	0.2554	22.68	0.7289	0.9592	0.0561	0.4578	0.996283	0.8289	0.7804	0.1725	0.1506	0.922402
15	28230318	rs1800407	C	T	2	0.6804	0.6804	0.9602	0.9602	0.4162	0	0.9284	0.9907	0.1058	0.9294	0.836539	0.9209	0.7819	0.2712	0.3641	0.792292
15	28410491	rs12916300	C	T	2	0.6194	0.5247	1.0261	1.0623	0.1767	45.2	0.2682	0.9986	0.0556	0.98	0.996831	0.6497	1.2292	0.1434	0.1502	0.999219
16	89986117	rs1805007	C	T	2	0.8298	0.8298	1.0227	1.0227	0.4409	0	0.9245	1.0035	0.1074	0.9741	0.801633	0.9702	1.4397	0.4559	0.4241	0.998847
16	90026512	rs4268748	T	C	2	0.4342	0.8711	0.9549	1.0234	0.1339	55.5	0.7457	0.9283	0.062	0.2298	0.854528	0.8268	1.261	0.1947	0.2335	0.978791
20	32665748	rs6059655	A	G	2	0.6108	0.6108	1.0475	1.0475	0.6887	0	0.0729	1.0561	0.0934	0.5589	0.993185	0.0278	0.8906	0.4151	0.7801	0.985785
	Abbreviations: ncSCC, non-cutaneous squamous cell carcinoma; NHW, non-Hispanic whites; H/L, Hispanic/Latinos
